# Supplementary material for: Integrated multi-omics analysis and microbial recombinant protein system reveal hydroxylation and glycosylation involving nevadensin biosynthesis in Lysionotus pauciflorus
Source: Microb Cell Fact. 2022 Sep 19;21:195. doi: 10.1186/s12934-022-01921-2 (PMC9484059; doi:10.1186/s12934-022-01921-2)
Supplement: Supplementary file 1 — Additional file 1: Table S1. The relative content of flavonoids at four tissues of L. pauciflorus. [file 12934_2022_1921_MOESM1_ESM.xlsx]

## Sheet: Sheet1
Table S1. The relative content of flavonoids at four tissues of L. pauciflorus
Class II	Index	Compounds	Mean value of intense
			Roots	Stems	Leaves	Flowers
Chalcones	pme2960	Naringenin chalcone*	3998.47	5724.73	6978.57	1006590
Flavanols	pmc1990	4'-Hydroxy-5,7-dimethoxyflavanone	24959000	2.49573e+07	2.40277e+07	2.14627e+07
Flavanols	Zmdn002049	Epicatechin-4'-O-β-D-glucopyranoside*	375073	1.38867e+06	227718	11579
Flavanols	Zmdn002400	Epicatechin-3'-O-β-D-glucopyranoside*	371140	1.42227e+06	226458	15319.4
Flavanones	Lmjp005016	Cirsiliol (3',4',5-Trihydroxy-6,7-Dimethoxyflavone)	893013	3.01863e+06	538060	9.84357e+06
Flavanones	pmp000120	Diosmetin-6-C-glucoside	115915	541727	641407	11167700
Flavanones	HJN087	Naringenin-4'-O-glucoside*	10634.6	161771	344954	40604000
Flavanones	MWSHY0009	Diosmetin (5,7,3'-Trihydroxy-4'-methoxyflavone)*	110585	1.22761e+06	252413	3.34807e+06
Flavanones	Lmzn001875	Naringenin-7-O-Rutinoside-4'-O-glucoside	1.95843e+07	1.35067e+07	1122560	129947
Flavanones	pme1598	Hesperetin-5-O-glucoside*	175443	4.31977e+06	474223	896797
Flavanones	mws1661	Diosmetin-7-O-rutinoside (Diosmin)	79857.5	1.70872e+06	9332996	1.57387e+06
Flavanones	pmp000583	Diosmetin-7-O-glucuronide	3690.37	123325	348973	2.29573e+06
Flavanones	MWSHY0056	Naringenin-7-O-Rutinoside(Narirutin)	673.5	9	9	4.37487e+06
Flavanones	MWSHY0137	Naringenin (5,7,4'-Trihydroxyflavanone)*	2701.33	7242.67	5097.53	938983
Flavanones	Hmmp004965	Diosmetin-7-O-glucoside*	57792.7	930547	2.48656e+06	1.06803e+06
Flavanones	HJN086	Eriodictyol-3'-O-glucoside*	9194.53	123943	149737	915650
Flavanones	mws1179	Naringenin-7-O-glucoside (Prunin)*	28090	121295	316207	1649000
Flavanones	Lmzp002365	Hesperetin-7-O-glucoside*	83195.3	1.16948e+06	2.07038e+06	593873
Flavanones	mws0064	Eriodictyol (5,7,3',4'-Tetrahydroxyflavanone)	845.533	4480.3	2317.77	175007
Flavanones	Zmhn001036	Choerospondin*	8815.67	92651	95641.5	2075520
Flavanones	Lmdp004307	Farrerol-7-O-glucoside	84440.3	3072590	1.68292e+06	50755.6
Flavanones	mws0036	Hesperetin-7-O-rutinoside (Hesperidin)*	4949.73	126833	330233	94673
Flavanones	Lmsp010098	5-Hydroxy-6,7,3',4'-tetramethoxyflavanone	18200.3	67202	33333	126173
Flavanones	pmp000588	Diosmetin-7-O-(6''-malonyl)glucoside	4365.2	71385	289519	89275.7
Flavanones	pmp000579	Diosmetin-7-O-galactoside*	7495.33	208052	188247	35419
Flavanones	Lmjp002721	5,7,3',4',5'-Pentamethoxyflavanone	5513.47	21423	16493.9	33880.3
Flavanones	mws1519	Eriodictyol-7-O-Rutinoside (Eriocitrin)	3238.13	8908.7	64139.7	28197
Flavanonols	pmb2975	Hesperetin-3'-O-glucuronide	70208.3	139407	73799	8.21637e+06
Flavanonols	mws0914	Pinobanksin	2692	7889.2	11627.1	2.38257e+06
Flavanonols	Lmlp005236	Dihydrokaempferol-3-O-glucoside	9	70386	1390603	501630
Flavanonols	Lmmn004625	Dihydrokaempferol-7-O-glucoside*	31090	119381	195307	312447
Flavanonols	mws0044	Dihydroquercetin(Taxifolin)	1521.3	3770.13	1976.5	1285105
Flavanonols	Xmsn002700	Taxifolin-3'-O-glucoside	17550	102290	14441.5	3.14083e+06
Flavanonols	Lmtn002796	Aromadendrin-7-O-glucoside*	11165.4	55460	184211	666080
Flavanonols	pmb2979	Hesperetin-7-O-(6''-malonyl)glucoside	103811	64248.7	46145.7	31862
Flavanonols	mws1361	Taxifolin-3-O-rhamnoside (Astilbin)	5588.6	11930.6	8377.43	213110
Flavones	pmp000013	Eupatilin-7-O-glucoside*	2.32847e+07	5.98437e+07	6.63433e+07	81463000
Flavones	DSJTp07551	5,7,4'-Trihydroxy-6,8-dimethoxyflavone	2089740	6.93707e+06	1259610	2.11807e+07
Flavones	Zmhp002964	5,7-Dihydroxy-6,8-dimethoxyflavone-7-O-glucoside*	649893	1.31617e+07	1.50799e+07	6.99203e+07
Flavones	DSJTp04315	6-Hydroxyluteolin-7-O-glucoside*	1257460	16061800	3.11296e+07	4.08563e+06
Flavones	pmn001702	Tetahydroxyflavone-7-O-glucuronide*	251710	4714430	4.85887e+06	2.30353e+07
Flavones	MWSHY0031	Apigenin-7-O-glucuronide*	67379.7	1.07488e+06	12026900	21007000
Flavones	pmp000172	5,2'-Dihydroxy-7,8-dimethoxyflavone glycosides	5310500	2.47107e+07	1.73803e+07	1.81743e+07
Flavones	Zmhn003257	5,7,2'-Trhiyroxy-8-methoxyflavone	236726	3.5313e+06	505960	8.68577e+06
Flavones	Zmxp002867	Chrysoeriol-5,7-di-O-glucoside*	488150	1188803	1770834	8287903
Flavones	MWSHY0121	Luteolin 7-O-glucuronide*	220600	5.51848e+06	1.4707e+07	1.41977e+07
Flavones	Zmhp002734	5,7,2',5'-Tetrahydroxy-8,6'-dimethoxyflavone	4348600	1.15618e+07	14165000	14650000
Flavones	DSJTp11392	4',7-Di-O-Methylcatechin	5.65603e+07	1.83912e+07	94023	16275.1
Flavones	pmp000003	Nepetin (5,7,3',4'-Tetrahydroxy-6-methoxyflavone)*	299480	1.05622e+06	153353	1619810
Flavones	DSJTp07055	Nevadensin-5-O-glucopyranoside	1.08298e+06	5271400	9.17897e+06	16847000
Flavones	MWSHY0104	Luteolin-7-O-glucoside (Cynaroside)*	170402	3.31454e+06	3.23251e+07	1.28669e+07
Flavones	DSJTp05902	Nevadensin-7-O-gentiobioside*	2.22154e+07	2.48583e+07	2.11853e+06	3.65093e+06
Flavones	Lmxn007456	Acerosin	518383	857023	76411.3	3.44373e+06
Flavones	pmp000788	Chrysosplenol D*	558937	1030350	115579	3.23057e+06
Flavones	Zmxp005470	Tricin-7-O-(6''-O-malonyl)glucoside	5.52757e+06	8.73033e+06	1.00973e+07	5.09413e+06
Flavones	Hmpp003270	Luteolin-4'-O-glucoside*	1059870	3.75943e+06	9955200	7.95613e+06
Flavones	MWS20147	Luteolin-3'-O-glucoside*	1.0592e+06	3.84103e+06	9413200	8049100
Flavones	MWSslk055	Lysionotin	819790	2.81617e+06	1.12281e+06	5989000
Flavones	DSJTp06288	Nevadensin-5-O-gentiobioside*	812100	5.67457e+06	6245700	8184200
Flavones	pmb0565	Syringetin-3-O-glucoside*	1.39873e+06	3691500	1554860	5.55307e+06
Flavones	Jmbp005771	Gardenin D*	293823	953997	42573.7	1.61653e+06
Flavones	MWSHY0069	Hispidulin (5,7,4'-Trihydroxy-6-methoxyflavone)*	101436	1.20283e+06	235644	3.26503e+06
Flavones	Smbp004322	scutevulin*	110281	1.17746e+06	235759	3.19473e+06
Flavones	DSJTp06579	nevadensin-7-O-sambubioside	7.70227e+06	7.90277e+06	8.6335e+06	2.94147e+06
Flavones	Lmhp206353	Tricin-4'-O-glucoside*	181666	1.36354e+06	2.99223e+06	3.47347e+06
Flavones	Zmhp003514	6,7,8-Tetrahydroxy-5-methoxyflavone*	92049.7	1.0842e+06	229929	2561800
Flavones	Hmgp003086	Tricin-7-O-rutinoside*	763983	1877430	1.31368e+07	3644900
Flavones	Lmgp004959	Tricin-7-O-neohesperidoside*	837977	1.96779e+06	1.2118e+07	3582300
Flavones	Zmzp004111	Selagin*	1.24855e+06	6.94073e+06	1.32878e+06	9.16237e+06
Flavones	pmb0736	Tricin-7-O-Glucoside*	159520	1148370	2.70767e+06	3.05443e+06
Flavones	Jmbp005389	Thymonin	273810	524727	57084	1.63159e+06
Flavones	DSJTp06510	Nevadensin-7-O-glucopyranoside*	1.40097e+06	3.87473e+06	4.23677e+06	5.50053e+06
Flavones	Zmjp006451	Chrysosplenoside B	396673	2.28077e+06	2.24674e+06	6.86717e+06
Flavones	DSJTp07299	Nevadensin-5-O-malonylglucoside*	2231710	6.16787e+06	8.00603e+06	4573000
Flavones	DSJTp11513	5-hydroxy-7,4'-dimethoxy-6,8-dimethylflavone	8.64037e+06	2657910	1.98078e+07	408650
Flavones	Zmxp004480	Chrysoeriol-7-O-gentiobioside*	232950	3384450	9594130	2.85086e+06
Flavones	mws0052	Baicalin*	8681.73	168616	1.98677e+06	4.18463e+06
Flavones	Cmyp002064	Yuanhuanin*	352946	3.58461e+06	2608900	6.28057e+06
Flavones	MWSmce498	Rhoifolin*	154236	505744	7.32555e+06	1354620
Flavones	pmb0608	Chrysoeriol-7-O-(6''-malonyl)glucoside*	135864	2625110	8.49711e+06	3116440
Flavones	pme0368	Apigenin-7-O-rutinoside (Isorhoifolin)*	158364	525483	8.29037e+06	1.36206e+06
Flavones	Lmpp003930	Apigenin-7-O-(6''-p-Coumaryl)glucoside	149792	483152	7.77923e+06	1.35409e+06
Flavones	DSJTp05127	Nevadensin-7-O-glucoside-5-O-xylosoylglucoside	7.78977e+06	1.02112e+07	1.00231e+07	998893
Flavones	Zmhp004065	7,8-Dihydroxy-5,6,4'-trimethoxyflavone	319127	1064730	414240	2180300
Flavones	Lmbp002592	Kaempferol-3,7-di-O-glucoside	8115.67	32731.3	4822006	12608800
Flavones	DSJTp04800	Acerosin-O-diglucopyranoside	5.51103e+06	1834610	214490	1.09034e+06
Flavones	pmp000577	Acacetin-7-O-glucuronide	6684.97	94391	994670	3.34983e+06
Flavones	MWSHY0189	Apigenin-7-O-glucoside(Cosmosiin)*	42903	150060	2.33638e+06	9.84103e+06
Flavones	DSJTp06965	Nevadensin-7-O-glucuronide	29690.3	463285	1279100	4.47183e+06
Flavones	DSJTp06110	5,7,4'-Trihydroxy-6,8-dimethoxyflavone-O-diglucoside*	12219600	7365800	279700	42128.7
Flavones	DSJTp06698	Nevadensin-7-O-malonylglucoside*	745168	2.34667e+06	2.36189e+06	1063710
Flavones	pmb2999	Chrysoeriol-5-O-glucoside*	347102	2.0854e+06	364003	3.12797e+06
Flavones	DSJTp11157	Gardenin B	247692	360580	102446	1.43646e+06
Flavones	DSJTp05537	Nevadensin-5-O-gentiobioside-7-O-glucoside	6.21583e+06	7.05063e+06	87720	138655
Flavones	pmb3012	Chrysoeriol-7-O-glucoside*	280850	1985124	4.33357e+06	2.34709e+06
Flavones	DSJTp06601	5,7,4'-Trihydroxy-6,8-dimethoxyflavone-7-O-β-glucopyranoside*	310587	1.603e+06	1.34209e+06	1.11114e+06
Flavones	Lmjp004839	Arcapillin (2',4',5-trihydroxy-5',6,7-trimethoxyflavone)	66913.3	127373	15954	396350
Flavones	DSJTp04987	Nevadensin-7-O-glucuronide-5-O-xylosoylglucoside	209494	751093	1.65703e+06	583260
Flavones	Zmgp005070	Centaurein*	42003.3	120100	565427	1.40069e+06
Flavones	Zmjp005610	Chrysosplenoside C*	41905	119002	555090	1.43998e+06
Flavones	DSJTp06013	Acerosin-O-glucopyranoside*	40222	119375	536840	1353920
Flavones	Zmxp004503	Tricin-5,7-O-diglucoside*	1656500	1.66284e+06	997747	427630
Flavones	Hmcn001884	6-Hydroxyluteolin 5-glucoside*	9	118989	1807363	212150
Flavones	DSJTp06887	Nevadensin-7-O-rutinoside	251094	437254	730577	426207
Flavones	DSJTn06726	3',4',5,7-Tetrahydroxy-6,8-Dimethoxyflavone	30667.4	181622	436073	2.67503e+06
Flavones	pmb0716	Tricin-4'-O-glucoside-7-O-glucoside*	1220750	1.59714e+06	747170	349233
Flavones	Zmjp004852	5,6,3',4'-Tetrahydroxy-3,7-dimethoxyflavone-6-O-glucoside*	1.47481e+06	2.04709e+06	2268600	3.79437e+06
Flavones	pmp000593	Luteolin-7-O-rutinoside*	90558	336447	355040	730137
Flavones	pme0088	Luteolin (5,7,3',4'-Tetrahydroxyflavone)*	6108.27	81847.3	34000.4	380403
Flavones	Zmjp010694	5-Hydroxy-3,7,3',4'-tetramethoxyflavone (Retusin)*	102887	143859	42175	570347
Flavones	Hmgp002189	Hispidulin-7-O-Glucoside*	50391.3	729063	2.43237e+06	1.06432e+06
Flavones	DSJTp06919	Nevadensin-7-O-glucuronide-5-O-hydroxyvaleryl-glucoside	1.55977e+06	1463793	1392503	398380
Flavones	DSJTp07260	Nevadensin-5-O-glutarylglucoside*	473270	1752660	1740600	242183
Flavones	DSJTp10738	Lusianin	5.12643e+06	908417	2180.07	480.27
Flavones	Lmjp003655	6-C-MethylKaempferol-3-glucoside*	55069.5	649167	2.29273e+06	1002330
Flavones	pmp000009	Centaureidin (5,7,3'-Trihydroxy-3,6,4'-Trimethoxyflavone)	29383.7	56522	6809.5	173601
Flavones	pmb0713	Tricin-7-O-(2''-O-glucosyl)glucoside*	171002	366054	324463	878060
Flavones	Lmzp003012	3-Hydroxy-4',5,7-Trimethoxyflavanone	54288.3	70162.7	21472.2	184013
Flavones	Zmjp008503	5-Hydroxy-4',6,7-trimethoxyflavone (Salvigenin)	8573.3	42017.5	33425.6	243563
Flavones	MWSslk136	Pectolinarin	314434	1.13456e+06	1571083	195096
Flavones	pmb3041	Tricin-7-O-saccharic acid	3.19543e+06	1979340	147013	645343
Flavones	DSJTp06644	Nevadensin-7-O-glutarylglucoside*	339587	1.33585e+06	1.30771e+06	66628.7
Flavones	HJAP120	Rhamnetin-3-O-Rutinoside*	20804.5	127442	422649	170389
Flavones	MWS20151	Apigenin	3418.13	10589.5	8786.2	142068
Flavones	pmp001288	Acacetin-7-O-rutinoside (Linarin)	7630.03	38940.2	317115	167646
Flavones	pmb3042	Tricin-5-O-Glucoside	263537	376193	15270.7	413497
Flavones	pmb2976	Chrysoeriol-8-C-arabinoside-7-O-Sophoroside	1.49753e+06	406283	236415	303380
Flavones	pmp000241	Luteolin-6-C-(2''-glucuronyl)glucoside	9510.67	48296	25660	575437
Flavones	pma0795	Tricetin-5-O-(6''-malonyl)glucoside*	5841	145806	585329	162538
Flavones	Lmtp003948	3',5',5,7-Tetrahydroxy-4'-methoxyflavanone-3'-O-glucoside	59687.3	324841	39437.3	450843
Flavones	HJAP057	Dihydroxy-dimethoxyflavone	9803.17	39533.7	11621.1	49164.7
Flavones	pmp000581	Apigenin-7-O-(6''-acetyl)glucoside	1920.13	81469.3	85351.3	93393
Flavones	Hmxp006108	3-Hydroxy-5,7,8-trimethoxyflavone	4496.13	17035.8	33623.3	266907
Flavones	Hmcp001579	Limocitrin-3-O-sophoroside	26155.7	8640.37	4052.63	46359
Flavones	Zmhp006502	Kaempferide-3-O-(6''-malonyl)glucoside*	35076.8	721107	183773	1560.73
Flavones	Lmsp009872	5,7,3',4'-Tetramethoxyflavone	9	4862.63	9	38189.7
Flavones	pmp000110	7-Hydroxy-3,5,6,8-tetramethoxyflavone*	6341.53	24964.8	28813.7	190036
Flavones	pmb0603	Chrysoeriol-7,4'-di-O-glucoside*	8539.27	153807	173671	44401.7
Flavones	Hmgp002121	Hispidulin-7-O-(6''-O-p-Coumaroyl)Glucoside	2383.33	56597.7	152063	142278
Flavones	pmb3014	Luteolin-7-O-(6''-eudesmyl)glucoside	9721.1	37677.9	44858.9	53283.3
Flavones	Zmhp004269	Skullcapflavone II	5274.67	9	9	46864.7
Flavones	Hmcp002298	Limocitrin-3-O-arabinoside	8525.13	38313.7	33481.3	29200.7
Flavones	Hmmp007513	5,7-Dihydroxy-6,3',4',5'-tetramethoxyflavone (Arteanoflavone)*	9024.48	2092.67	472.293	11454.5
Flavones	Hmgp002953	Tricin-7-O-(2''-O-rhamnosyl)galacturonide	3798.33	9179.33	108576	16776.5
Flavones	Hmjn004446	Luteolin-7-O-(6''-caffeoyl)rhamnoside	1689.4	5595.57	5994.5	476502
Flavones	pmb0592	Chrysoeriol-7-O-rutinoside-5-O-glucoside	4752	113146	104384	45462
Flavones	pmp000161	5,2'-Dihydroxy-7,8-dimethoxyflavone	442.267	6768.42	1715.48	13882
Flavones	Hmqp003184	Luteolin-7-O-(6''-malonyl)glucoside-5-O-arabinoside	8953.93	191463	24698.3	3668.5
Flavones	pmb2981	Apigenin-8-C-glucoside-7-O-rutinoside	398303	49981.7	9	9
Flavones	pmp000239	Luteolin-6-C-(5''-glucuronyl)xyloside	9	9	4555	27601.7
Flavones	mws0051	Acacetin	284.87	4081.73	3198.49	3364.37
Flavonoid carbonoside	Lmnp002762	Cirsimaritin-8-C-[glucosyl-(1-2)]-glucoside	645847	4311740	6.08797e+06	2.69759e+07
Flavonoid carbonoside	Lmnp102682	Hispidulin-8-C-(2''-O-xylosyl)glucoside	1.35318e+06	603297	6.28783e+06	2.59032e+07
Flavonoid carbonoside	mws1073	Apigenin-6,8-di-C-glucoside (Vicenin-2)	1.96807e+06	1.04086e+07	16610000	1.34503e+07
Flavonoid carbonoside	Lmnp002584	Hispidulin-8-C-(2''-O-glucosyl)glucoside*	386598	1.76727e+06	2839293	11771003
Flavonoid carbonoside	HJAP026	Chrysoeriol-6-C-glucoside-4'-O-glucoside*	357878	1.68894e+06	2627683	9905903
Flavonoid carbonoside	Lmgp004152	Diosmetin-8-C-(2''-O-arabinosyl)glucoside	572738	342838	3.41447e+06	19490900
Flavonoid carbonoside	Lmnp003184	Cirsimaritin-8-C-glucoside	869203	3113372	938629	1.53922e+07
Flavonoid carbonoside	Lmnp002919	Cirsimaritin-8-C-[Xylosyl-(1-2)]-glucoside	137726	3.71346e+06	1.73543e+07	3.38264e+06
Flavonoid carbonoside	Lmnp002961	Cirsiliol-8-C-glucoside	966757	1227930	775133	9.20727e+06
Flavonoid carbonoside	pmb0645	Hesperetin-6-C-glucoside-7-O-glucoside	65682	308450	702971	3115533
Flavonoid carbonoside	pmp001106	Vitexin-2''-O-glucoside	433747	2.35923e+06	3697500	2.90183e+06
Flavonoid carbonoside	Lmnp002845	Hispidulin-8-C-glucoside	42159.7	196567	159960	3.95943e+06
Flavonoid carbonoside	Lmnp202744	Cirsiliol-8-C-(2''-Xylosyl)glucoside	66768.3	142665	333546	475200
Flavonoid carbonoside	Lmnp002616	Cirsiliol-8-C-(2''-glucosyl)glucoside	209525	367607	626873	943257
Flavonoid carbonoside	pmb0648	Isorhamnetin-8-C-glucoside	16950.6	28315.7	35179.6	724410
Flavonoid carbonoside	Lmlp002990	Isosaponarin(Isovitexin-4'-O-glucoside)	18629.7	10990.2	114765	647582
Flavonoid carbonoside	Lmnp002627	5,7,3',4'-Tetrahydroxy-6-methoxyflavone-8-C-glucoside	12991.3	24378.3	32689.7	564960
Flavonoid carbonoside	Lmnp002448	5,7,3',4'-Tetrahydroxy-6-methoxyflavone-8-C-[glucosyl-(1-2)]-glucoside*	73379.2	142746	482957	1016400
Flavonoid carbonoside	Lmnp002741	Genkwanin-6-C-(2''-O-apiosyl)glucoside	14460.9	43206.7	683991	130831
Flavonoid carbonoside	MWSHY0008	Apigenin-6-C-glucoside (Isovitexin)*	51833.7	116764	114041	230283
Flavonoid carbonoside	Lmnp002413	Luteolin-6-C-rhamnoside-7-O-glucoside*	1613.53	12219.3	9	1.37904e+06
Flavonoid carbonoside	Lmgp004217	Diosmetin-8-C-(2''-O-rhamnosyl)glucoside	6343.13	8854.17	7239.23	1568790
Flavonoid carbonoside	pmb0665	Luteolin-8-C-glucoside-7-O-glucoside	52126.7	166201	35699	408703
Flavonoid carbonoside	pme1611	Isohemiphloin	3511	12355.3	4558	364117
Flavonoid carbonoside	pmp000240	Apigenin-6-C-(2''-glucuronyl)glucoside	475	716.167	2583.77	48979
Flavonoid carbonoside	pmp000127	Chrysoeriol-6,8-di-C-glucoside	71778.3	85680.3	59382.3	35800
Flavonoid carbonoside	mws1608	Luteolin-6-C-glucoside (Isoorientin)	13542.9	39098.5	89003.1	9001.53
Flavonoid carbonoside	Lmnp102580	Apigenin-6-C-(2''-xylosyl)glucoside	11756.7	98199.3	227478	72613
Flavonols	mws0038	Kumatakenin	198457	5242300	1148900	1.40377e+07
Flavonols	Zmhp004034	Rhodiolgin*	1168600	1.42044e+07	31202300	3783868
Flavonols	pmp001309	6-Hydroxykaempferol-7-O-glucoside*	1494930	14404500	3.08179e+07	3.07305e+06
Flavonols	Lmzn001894	Kaempferol-3-O-glucuronide*	218513	3645360	4.50833e+06	2.24137e+07
Flavonols	pma0214	6-C-Methylquercetin-3-O-glucoside	1.98619e+06	16107200	2.90484e+07	22986100
Flavonols	Lmjp002596	Quercetin-3-O-sambubioside*	2066630	1.93733e+07	1.65492e+07	385315
Flavonols	Lmtp004044	Quercetin-3-O-apiosyl(1→2)galactoside*	2254910	1.99831e+07	16582600	408297
Flavonols	Lmmp003767	Kaempferol-7-O-glucuronide*	3.30537e+06	12920400	1.57106e+07	8.7575e+06
Flavonols	Lmdp003286	Isohyperoside*	484770	10571800	3144900	2.71617e+06
Flavonols	MWSHY0046	Quercetin-3-O-glucoside (Isoquercitrin)*	507210	1.02142e+07	3.27607e+06	2780400
Flavonols	MWSHY0113	Quercetin-3-O-galactoside (Hyperin)*	475073	1.04225e+07	3282800	2.69197e+06
Flavonols	Smgp004575	Quercetin-5-O-β-D-glucoside*	347407	8.24233e+06	2.2586e+06	653070
Flavonols	Lmcp003788	Isotamarixin*	1.84982e+06	1.0779e+07	1681220	1.35683e+07
Flavonols	Lmmp002963	6-C-Methylquercetin-3-O-rutinoside*	427995	875477	1.00099e+07	2.74641e+06
Flavonols	Lmjp004941	Rhamnocitrin (7-Methylkaempferol)*	108636	1.21192e+06	239200	3.21857e+06
Flavonols	HJAP148	Kaempferol-3-O-sambubioside	259640	2677650	1.45407e+07	1.09782e+06
Flavonols	mws0917	3,7-Di-O-methylquercetin	36020.3	43965.3	37153.7	53799.7
Flavonols	Lmqp003647	Herbacetin-3-O-glucuronide*	10799.3	1465064	1762530	2110800
Flavonols	MWSHY0067	Quercetin-3-O-rutinoside (Rutin)*	1.48205e+06	4536500	1.27597e+06	4.24693e+06
Flavonols	Lmsp004166	Quercetin-3-O-glucoside-7-O-rhamnoside*	1540230	4465600	1.23513e+06	4.35593e+06
Flavonols	Lmjp003044	Isorhamnetin-3-O-Glucoside*	138950	1560060	2.73233e+06	1.87067e+07
Flavonols	MWSHY0064	Isorhamnetin-3-O-neohespeidoside*	397477	1.11909e+06	5.08134e+06	4291000
Flavonols	Lmsp004721	Tamarixetin-3-O-glucoside-7-O-rhamnoside*	662080	1.4699e+06	5.40027e+06	3.56233e+06
Flavonols	mws0856	Quercetin-4'-O-glucoside (Spiraeoside)*	156005	4215880	490497	776867
Flavonols	pmn001583	Quercetin-3-O-robinobioside*	545710	1.53712e+06	284677	3092380
Flavonols	Hmcp002187	Limocitrin-3-O-galactoside*	132697	985153	795597	6.83347e+06
Flavonols	Lmwp003888	Kaempferol-3-O-sophoroside-7-O-glucoside	6642.83	2896	1062.27	23829000
Flavonols	mws1329	Quercetin-7-O-glucoside*	103884	3.48571e+06	355967	589940
Flavonols	MWSHY0136	Kaempferol-3-O-glucoside (Astragalin)*	24297	335567	2014400	2.81593e+06
Flavonols	Xmyp005654	Kaempferol-4'-O-glucoside*	41422.3	448810	1.60237e+06	2.36984e+06
Flavonols	mws1002	Syringetin	1100510	3.05783e+06	4.12097e+06	2.67623e+06
Flavonols	Zmcp003989	Kaempferol-3-O-rhamnosyl(1→2)glucoside*	1681.93	9	649.733	14522200
Flavonols	MWSHY0061	Kaempferol-3-O-neohesperidoside*	485087	1.63884e+06	5.51958e+06	2.38067e+06
Flavonols	HJAP064	Isorhamnetin-3-O-(6''-malonylglucoside)*	128591	1878900	6.52693e+06	571933
Flavonols	Zmhp005139	Tamarixetin-3-O-(6''-malonyl)glucoside*	164320	1.79897e+06	6.65883e+06	501373
Flavonols	Lmsp004670	Kaempferol-3-O-glucoside-7-O-rhamnoside*	424157	1.49552e+06	1018230	2246100
Flavonols	Lmfn003760	Quercetin-4'-O-glucuronide	57891.1	380763	156320	983913
Flavonols	Lmmp003783	Quercetin-3-O-glucuronide*	781356	990583	958973	387339
Flavonols	pmp000596	Quercetin-3-O-(2''-O-galactosyl)glucoside	62848.7	138812	222736	744940
Flavonols	HJAP061	Quercetin-3-O-(2''-O-arabinosyl)rutinoside	659590	3.03272e+06	472277	138437
Flavonols	Hmln002189	Quercetin-3-O-(6''-malonyl)galactoside	269603	3484200	354577	63322.7
Flavonols	Lmsn002815	Kaempferol-3-O-rutinoside(Nicotiflorin)	27041.4	174640	17146	740590
Flavonols	Li512111	Isorhamnetin-3-O-(6''-acetylglucoside)	138430	671920	1.92017e+06	188252
Flavonols	pmp001310	6-Hydroxykaempferol-3,6-O-Diglucoside*	50876.7	312548	5017033	218963
Flavonols	Hmmp002121	Isorhamnetin-3-O-gallate	311517	1494200	1.49887e+06	945123
Flavonols	HJAP006	Syringetin-7-O-glucoside*	26917	105475	156709	462613
Flavonols	mws0913	Kaempferol-3-O-galactoside (Trifolin)*	11081.5	682150	580953	1439483
Flavonols	pmp000589	Quercetin-7-O-(6''-malonyl)glucoside*	194237	1.4816e+06	282230	21144.7
Flavonols	mws0089	Kaempferol-7-O-glucoside*	33697	130052	234940	1.82123e+06
Flavonols	Hmcp002316	Isorhamnetin-3-O-arabinoside	9813.07	194551	253553	221020
Flavonols	pmn001644	Quercetin-3-O-(2''-acetyl)glucuronide	14438.3	322953	1.05086e+06	85288
Flavonols	Hmln002199	Quercetin-3-O-(6''-acetyl)galactoside	107241	1.63098e+06	179176	28446
Flavonols	Hmcp002207	Isorhamnetin-7-O-glucoside (Brassicin)*	48048.3	328277	1.74457e+06	363360
Flavonols	pmn001641	Kaempferide-3-O-glucuronide	863.867	4092.67	4129	780533
Flavonols	Lmbp002336	Quercetin-3-O-(2''-O-rhamnosyl)galactoside*	130585	634090	132093	32797.3
Flavonols	Zmhp003716	Rhodionidin*	143810	603603	122521	40805
Flavonols	Lmjp002906	Rhamnetin-3-O-Glucoside*	50748	339846	1279003	433677
Flavonols	mws0919	Kaempferol-3-O-rhamnoside (Afzelin)(Kaempferin)	1283.37	9	3940.33	1.85246e+06
Flavonols	Hmcp001578	Isorhamnetin-3,7-O-diglucoside*	50516.7	121204	175542	682113
Flavonols	Lmmp003266	Quercetin-3-O-(2''-malonyl)glucoside-7-O-arabinoside	63856.3	1.725e+06	245100	9892.4
Flavonols	Lmjp003295	6-Methoxykaempferol-3-O-glucoside*	44561.3	311257	1.2463e+06	395860
Flavonols	Lmjp002461	Quercetin-3-O-neohesperidoside*	33557.9	240123	764400	123608
Flavonols	Lmcp003402	Tamarixetin-3-O-glucoside (Tamarixin)*	14649.9	75580.5	1906673	125704
Flavonols	HJN051	Tamarixetin-3-O-rutinoside	12424.3	70812.7	166404	66849.3
Flavonols	Hmcp001919	Isorhamnetin-3-O-(6''-acetylglucosyl)(1→3)-glucoside	16677.7	61588.3	91824.3	58948.7
Flavonols	pmp001314	6-Hydroxykaempferol-3-O-rutin-6-O-glucoside	32238	131859	116360	365960
Flavonols	pmp001311	6-Hydroxykaempferol-7,6-O-Diglucoside*	1009.8	39943.7	57633.7	25996
Flavonols	Zmhp102730	6-Hydroxykaempferol 3,6-Diglucoside*	23528	254664	6675.67	36654.7
Flavonols	Lmsp003939	Isorhamnetin-3-O-galactoide-7-O-rhamnoside*	74492	88659.3	62986	52073
Flavonols	mws1068	Kaempferol (3,5,7,4'-Tetrahydroxyflavone)*	9	704.533	9	11360.4
Flavonols	Lmzn001664	Kaempferol-3-O-glucuronide-7-O-glucoside	69981	138720	59216	26075.7
Flavonols	HJAP127	Quercetin-3-O-(2''-O-Rhamnosyl)rutinoside*	7286.17	69849	16307	26053.2
Flavonols	Lnrp102163	Quercetin-3-O-rutinoside-7-O-rhamnoside*	7321.6	72178	15703.1	22138
Flavonols	Hmmn003659	Limocitrin-7-O-(6''-Acetyl)glucoside	6489.67	27730	6104.6	16593.7
Flavonols	pme2954	Quercetin	222050	321856	18172.7	9397.2
Flavonols	Hmcp002539	Isorhamnetin-3-O-rhamnoside	7513.67	3698.6	11275.8	168683
Flavonols	Hmcp001618	Quercetin-3-O-(2''-O-Xylosyl)rutinoside	17638.4	48590.7	11676.5	690.033
Flavonols	Lmcp004369	Quercetin-3',4'-dimethyl ether	92575	49014.3	9	3350.67
Isoflavones	pmp001164	Iristectorin B	1028240	6.57193e+06	16042000	1.56573e+07
Isoflavones	MWS20190	5,7,4'-trihydroxy-6,3',5'-trimethoxyisoflavone*	553930	1.05635e+06	120473	3216900
Isoflavones	Hmgp003130	Iristectorigenin A	296718	2.95013e+06	185403	3.09647e+06
Isoflavones	Hmgp002517	Gerontoisoflavone A	799750	6.79927e+06	5117500	8373900
Isoflavones	Lmgp003546	4',5'-Dihydroxy-6,8-dimethoxyisoflavone-7-O-galactoside*	175167	1.27801e+06	2938700	3297700
Isoflavones	pmp001165	Iridin	185787	579980	2.73833e+06	7.81133e+06
Isoflavones	pmp001166	Irilin D	76623	331165	80361	417753
Isoflavones	Lmgp003335	4',5-Dihydroxyisoflavone-7-O-galactoside*	33120.7	187443	2.47385e+06	9994700
Isoflavones	pmp001168	Iristectorigenin B	37089.7	394601	26558.7	388947
Isoflavones	MWSHY0073	Tectorigenin	19891.9	219576	45716.3	596450
Isoflavones	Lmgp003803	5,7,4'-Trihydroxy-6,8-dimethoxyisoflavone-7-O-galactoside-rhamnose*	2.21352e+06	2.09782e+06	57530.3	66965.3
Isoflavones	pmp000413	Genistein-8-C-glucoside*	67200.3	149048	171396	507750
Isoflavones	pmp000194	6''-O-Malonylgenistin	8990.83	27462.3	348805	714518
Isoflavones	Lmmp002795	Pratensein-7-O-glucoside*	87651	2.954e+06	1.67522e+06	26037.7
Isoflavones	mws0895	Genistein-7-O-Glucoside (Genistin)	86482.3	65946.3	95201.3	157086
Isoflavones	pme3504	Formononetin-7-O-glycoside (Ononin)	9	9	9	224472
Other Flavonoids	pmf0516	Mangiferin	4242200	2.98557e+06	1122450	1.34722e+06
Other Flavonoids	MWSHY0185	Isomangiferin	505710	395323	660410	130721
