# Supplementary material for: Integrated multi-omics analysis and microbial recombinant protein system reveal hydroxylation and glycosylation involving nevadensin biosynthesis in Lysionotus pauciflorus
Source: Microb Cell Fact. 2022 Sep 19;21:195. doi: 10.1186/s12934-022-01921-2 (PMC9484059; doi:10.1186/s12934-022-01921-2)
Supplement: Supplementary file 2 — Additional file 2: Table S2. Summary of the RNA-seq and full-length non-chimeric (FLNC) analysis of L. pauciflorus. [file 12934_2022_1921_MOESM2_ESM.xlsx]

## Sheet: Sheet1
Table S2. Summary of the RNA-seq and full-length non-chimeric (FLNC) analysis of L. pauciflorus
Item	RNA-seq Value	FLNC Value
Total_length(bp)	170450509	170496698
Total_number	95938	96277
GC_content(%)	39.85	-
N50(bp)	2050	2050
N90(bp)	1116	1115
Average(bp)	1776.67	1770
Median(bp)	1666	1663
Min(bp)	200	52
Max(bp)	7518	7518
