# Supplementary material for: Integrated multi-omics analysis and microbial recombinant protein system reveal hydroxylation and glycosylation involving nevadensin biosynthesis in Lysionotus pauciflorus
Source: Microb Cell Fact. 2022 Sep 19;21:195. doi: 10.1186/s12934-022-01921-2 (PMC9484059; doi:10.1186/s12934-022-01921-2)
Supplement: Supplementary file 3 — Additional file 3: Table S3. The number of functional genes annotated to different annotation databases based on SMRT data. [file 12934_2022_1921_MOESM3_ESM.xlsx]

## Sheet: Sheet1
Table S3. The number of functional genes annotated to different annotation databases based on SMRT data
Annotation Database	Database type	The number of genes	The percentage of genes (%)
GO	base function	37040	0.39
KEGG		34136	0.36
KOG		46828	0.5
Nr		78936	0.84
Pfam		59884	0.64
Swiss_prot		61320	0.65
TrEMBL		78849	0.84
Total		79383	0.85
CARD	special function	232	0
CAZy		4251	0.04
PHI		5586	0.05
VFDB		1883	0.02
Total		10955	0.11
