# Supplementary material for: Integrated multi-omics analysis and microbial recombinant protein system reveal hydroxylation and glycosylation involving nevadensin biosynthesis in Lysionotus pauciflorus
Source: Microb Cell Fact. 2022 Sep 19;21:195. doi: 10.1186/s12934-022-01921-2 (PMC9484059; doi:10.1186/s12934-022-01921-2)
Supplement: Supplementary file 5 — Additional file 5: Table S4. Summary of identified LpCYP450s and LpUGTs. [file 12934_2022_1921_MOESM5_ESM.xlsx]

## Sheet: Sheet1
Table S4. Summary of identified LpCYP450s and LpUGTs
transcript ID	gene name	type	length(aa)	domain	Mw(kDa)	PI
transcript/99808	LpCYP77A1	A-type	515	PF00067	58.4216	8.37
transcript/95967	LpCYP89-1	A-type	520	PF00067	59.6794	9.01
transcript/95236	LpCYP71-24	A-type	520	PF00067	59.8184	7.78
transcript/94601	LpCYP81-1	A-type	307	PF00067	35.5184	9.61
transcript/88622	LpCYP77A2	A-type	417	PF00067	47.4878	8.17
transcript/84343	LpCYP71-1	A-type	521	PF00067	59.4158	6.31
transcript/63396	LpCYP89A1	A-type	331	PF00067	38.4607	6.15
transcript/325121	LpCYP81-3	A-type	306	PF00067	34.8594	9.47
transcript/288540	LpCYP706-9	A-type	323	PF00067	36.8249	9.48
transcript/287948	LpCYP83-10	A-type	318	PF00067	35.8922	4.84
transcript/274293	LpCYP76-9	A-type	397	PF00067	44.9285	9.48
transcript/265202	LpCYP701A1	A-type	363	PF00067	41.6309	5.48
transcript/244739	LpCYP84-1	A-type	363	PF00067	41.0898	5.3
transcript/215444	LpCYP84A1	A-type	436	PF00067	49.1033	5.39
transcript/215208	LpCYP71-27	A-type	414	PF00067	47.1104	8.87
transcript/209504	LpCYP71-38	A-type	499	PF00067	56.4592	8.46
transcript/202270	LpCYP83-11	A-type	342	PF00067	38.3252	4.93
transcript/196796	LpCYP89-2	A-type	442	PF00067	51.0614	9.26
transcript/196093	LpCYP82-5	A-type	450	PF00067	50.4724	8.61
transcript/193097	LpCYP83-12	A-type	458	PF00067	52.4787	6.57
transcript/184776	LpCYP76-1	A-type	397	PF00067	45.3963	5.7
transcript/183129	LpCYP76-10	A-type	502	PF00067	56.3996	8.61
transcript/179644	LpCYP83-6	A-type	509	PF00067	57.3476	8.46
transcript/179377	LpCYP83-13	A-type	497	PF00067	56.2173	6.4
transcript/177197	LpCYP83-7	A-type	497	PF00067	55.9312	6.8
transcript/177124	LpCYP71-3	A-type	464	PF00067	53.629	7.85
transcript/174831	LpCYP71-37	A-type	501	PF00067	57.3592	6.44
transcript/174096	LpCYP71-17	A-type	495	PF00067	56.6608	6.37
transcript/173125	LpCYP84A2	A-type	523	PF00067	59.4094	5.86
transcript/172631	LpCYP83-14	A-type	523	PF00067	59.6169	8.13
transcript/171837	LpCYP71-39	A-type	517	PF00067	58.6659	6.79
transcript/171163	LpCYP71-7	A-type	509	PF00067	58.0032	6.91
transcript/170213	LpCYP81D1	A-type	510	PF00067	57.9904	8.41
transcript/169999	LpCYP706-4	A-type	509	PF00067	58.466	6.74
transcript/169820	LpCYP82-6	A-type	278	PF00067	31.2512	6.19
transcript/169635	LpCYP71-11	A-type	505	PF00067	57.7492	8.77
transcript/169489	LpCYP77A8	A-type	345	PF00067	39.0662	9.6
transcript/169372	LpCYP76-8	A-type	497	PF00067	56.1435	8.53
transcript/167767	LpCYP71-12	A-type	512	PF00067	58.4991	7.73
transcript/167549	LpCYP81D10	A-type	424	PF00067	48.6837	9.2
transcript/166055	LpCYP71-42	A-type	508	PF00067	57.6408	8.77
transcript/165938	LpCYP77A9	A-type	441	PF00067	49.7094	9.01
transcript/164221	LpCYP706-3	A-type	506	PF00067	57.5152	9.09
transcript/163989	LpCYP706-5	A-type	509	PF00067	58.3087	6.31
transcript/163262	LpCYP71-32	A-type	516	PF00067	58.5364	6.56
transcript/162899	LpCYP71-41	A-type	530	PF00067	60.2485	6.82
transcript/162868	LpCYP83-2	A-type	521	PF00067	59.1477	7.31
transcript/161337	LpCYP706-6	A-type	509	PF00067	58.3739	6.74
transcript/159901	LpCYP81D11	A-type	316	PF00067	35.9374	5.21
transcript/159860	LpCYP76-5	A-type	506	PF00067	57.2836	8.19
transcript/159400	LpCYP83-15	A-type	513	PF00067	58.2138	8.09
transcript/158721	LpCYP71-26	A-type	514	PF00067	57.7696	6.61
transcript/158103	LpCYP73A5	A-type	324	PF00067	37.1418	5.75
transcript/157435	LpCYP73A3	A-type	510	PF00067	58.4588	8.88
transcript/157244	LpCYP81D12	A-type	501	PF00067	57.0338	9.33
transcript/157017	LpCYP71-2	A-type	501	PF00067	56.8844	8.16
transcript/156965	LpCYP76-6	A-type	505	PF00067	57.2414	8.38
transcript/155535	LpCYP76-7	A-type	505	PF00067	57.0281	8.42
transcript/155452	LpCYP76-2	A-type	503	PF00067	56.9211	8.57
transcript/155120	LpCYP71-31	A-type	511	PF00067	58.0422	6.42
transcript/155034	LpCYP83-16	A-type	477	PF00067	54.5845	8.32
transcript/154554	LpCYP83-17	A-type	458	PF00067	52.1015	6.23
transcript/154396	LpCYP71-33	A-type	507	PF00067	57.6471	6.45
transcript/154334	LpCYP84-2	A-type	307	PF00067	34.9244	5.73
transcript/154152	LpCYP81D13	A-type	442	PF00067	50.0328	8.37
transcript/153040	LpCYP71-18	A-type	497	PF00067	56.3441	7.24
transcript/152753	LpCYP81-2	A-type	520	PF00067	59.299	8.51
transcript/152426	LpCYP706-7	A-type	524	PF00067	59.9307	6.38
transcript/152303	LpCYP81D2	A-type	499	PF00067	57.0434	9.02
transcript/151911	LpCYP98A1	A-type	514	PF00067	59.1218	8.81
transcript/151035	LpCYP706-1	A-type	485	PF00067	55.6913	9.14
transcript/150992	LpCYP83-5	A-type	519	PF00067	58.4772	8.48
transcript/150502	LpCYP71-34	A-type	516	PF00067	58.5194	6.44
transcript/150007	LpCYP83-18	A-type	498	PF00067	55.5986	6.86
transcript/149499	LpCYP76-3	A-type	524	PF00067	59.3963	8.86
transcript/148929	LpCYP71-40	A-type	511	PF00067	57.9612	7.26
transcript/148697	LpCYP71-29	A-type	500	PF00067	56.4462	7.73
transcript/148231	LpCYP75-1	A-type	505	PF00067	56.8845	9.04
transcript/147844	LpCYP81-5	A-type	445	PF00067	50.1478	7.05
transcript/147757	LpCYP76-4	A-type	506	PF00067	57.2044	8.57
transcript/147670	LpCYP71-22	A-type	540	PF00067	61.4989	9.18
transcript/147395	LpCYP81D3	A-type	500	PF00067	56.8833	8.94
transcript/147372	LpCYP89A6	A-type	332	PF00067	38.3353	5.28
transcript/146616	LpCYP83-8	A-type	520	PF00067	58.5232	8.73
transcript/146282	LpCYP71-13	A-type	517	PF00067	59.4025	9.24
transcript/145500	LpCYP71-8	A-type	509	PF00067	58.2275	6.4
transcript/145024	LpCYP71-19	A-type	497	PF00067	56.5173	8.34
transcript/144210	LpCYP75-2	A-type	505	PF00067	56.8244	8.82
transcript/144103	LpCYP84A3	A-type	516	PF00067	58.5587	6.12
transcript/143946	LpCYP83-1	A-type	369	PF00067	41.9314	5.46
transcript/143727	LpCYP76-11	A-type	502	PF00067	56.2313	8.35
transcript/143355	LpCYP81D4	A-type	499	PF00067	56.726	9.02
transcript/143322	LpCYP78A3	A-type	510	PF00067	57.9244	6.9
transcript/142899	LpCYP84A4	A-type	552	PF00067	62.3694	7.02
transcript/142816	LpCYP77B1	A-type	418	PF00067	47.3964	9.27
transcript/142565	LpCYP75-3	A-type	505	PF00067	56.7743	8.48
transcript/142390	LpCYP81D5	A-type	499	PF00067	56.7107	8.94
transcript/141679	LpCYP89-3	A-type	380	PF00067	43.6277	9.75
transcript/141514	LpCYP81-4	A-type	514	PF00067	58.5329	8.71
transcript/140965	LpCYP89A7	A-type	512	PF00067	58.7784	8.9
transcript/140811	LpCYP71-44	A-type	310	PF00067	35.2869	9.53
transcript/140136	LpCYP73A1	A-type	410	PF00067	46.9099	9.37
transcript/139855	LpCYP71-14	A-type	517	PF00067	59.4005	9.29
transcript/139827	LpCYP71-30	A-type	501	PF00067	56.4232	8.7
transcript/139560	LpCYP71-15	A-type	500	PF00067	57.1755	8.13
transcript/138648	LpCYP83-9	A-type	510	PF00067	57.9026	8.36
transcript/138365	LpCYP71-16	A-type	307	PF00067	35.0036	6.47
transcript/138135	LpCYP81D6	A-type	502	PF00067	57.2037	8.97
transcript/137891	LpCYP98A4	A-type	521	PF00067	59.8186	8.37
transcript/137758	LpCYP83-19	A-type	506	PF00067	57.61	7.64
transcript/137582	LpCYP83-3	A-type	497	PF00067	56.4167	8.81
transcript/136127	LpCYP71-9	A-type	520	PF00067	59.2487	7.78
transcript/135646	LpCYP98A5	A-type	524	PF00067	60.2062	9.01
transcript/135192	LpCYP98A10	A-type	355	PF00067	40.8371	6.39
transcript/134737	LpCYP98A2	A-type	520	PF00067	59.2409	8.53
transcript/134560	LpCYP81-6	A-type	515	PF00067	58.5961	8.81
transcript/134216	LpCYP71-35	A-type	508	PF00067	57.8848	8.54
transcript/134160	LpCYP71-43	A-type	318	PF00067	36.2861	8.63
transcript/134116	LpCYP71-23	A-type	497	PF00067	56.3817	8.97
transcript/132844	LpCYP89A8	A-type	350	PF00067	40.7803	6.24
transcript/132839	LpCYP81D7	A-type	502	PF00067	57.1706	9.21
transcript/132770	LpCYP706-8	A-type	541	PF00067	61.8838	6.57
transcript/132251	LpCYP89-4	A-type	441	PF00067	50.7347	8.57
transcript/131823	LpCYP98A6	A-type	509	PF00067	58.2458	8.52
transcript/130957	LpCYP78A1	A-type	525	PF00067	58.9783	8.29
transcript/130809	LpCYP75B1	A-type	519	PF00067	57.5716	8.42
transcript/130617	LpCYP71-10	A-type	508	PF00067	58.536	7.6
transcript/130454	LpCYP98A3	A-type	509	PF00067	58.1106	8.57
transcript/130413	LpCYP82-2	A-type	536	PF00067	60.8274	8.11
transcript/130308	LpCYP83-4	A-type	496	PF00067	56.2906	7.56
transcript/129872	LpCYP81D8	A-type	368	PF00067	42.3331	9.17
transcript/129395	LpCYP73A4	A-type	505	PF00067	58.0935	9.09
transcript/128871	LpCYP89A9	A-type	511	PF00067	58.8595	8.78
transcript/128862	LpCYP77A3	A-type	531	PF00067	60.0578	8.94
transcript/127987	LpCYP706-2	A-type	511	PF00067	58.5795	8.18
transcript/127195	LpCYP77A4	A-type	518	PF00067	58.6731	9.06
transcript/126480	LpCYP82-4	A-type	540	PF00067	61.5234	8.08
transcript/126331	LpCYP82-7	A-type	541	PF00067	60.9889	8.55
transcript/126251	LpCYP82-1	A-type	522	PF00067	58.7132	8.56
transcript/125467	LpCYP93-1	A-type	427	PF00067	48.4189	8.54
transcript/124824	LpCYP89A10	A-type	472	PF00067	54.439	8.61
transcript/123905	LpCYP73A2	A-type	505	PF00067	58.1126	9.17
transcript/122975	LpCYP77A5	A-type	516	PF00067	58.5899	8.7
transcript/122965	LpCYP98A7	A-type	503	PF00067	57.8053	8.8
transcript/122920	LpCYP89-5	A-type	522	PF00067	60.0138	9.01
transcript/122232	LpCYP89A4	A-type	511	PF00067	58.6803	9.18
transcript/121813	LpCYP71-20	A-type	498	PF00067	56.5704	6.69
transcript/121460	LpCYP89-6	A-type	511	PF00067	58.7846	9.42
transcript/121042	LpCYP89A11	A-type	511	PF00067	58.7404	9.11
transcript/120759	LpCYP77B2	A-type	421	PF00067	47.9817	9.22
transcript/120554	LpCYP83-20	A-type	347	PF00067	39.4815	5.01
transcript/119723	LpCYP82-8	A-type	525	PF00067	59.5721	9.06
transcript/118811	LpCYP77A6	A-type	515	PF00067	58.4216	8.37
transcript/117481	LpCYP71-28	A-type	357	PF00067	40.4795	9.05
transcript/116172	LpCYP98A8	A-type	509	PF00067	58.2337	8.52
transcript/116011	LpCYP89A5	A-type	511	PF00067	58.7175	9.23
transcript/115786	LpCYP82-9	A-type	520	PF00067	58.7931	8.86
transcript/115555	LpCYP71-36	A-type	518	PF00067	58.8434	8.16
transcript/115435	LpCYP82-3	A-type	520	PF00067	58.1925	8.43
transcript/115281	LpCYP71-5	A-type	521	PF00067	59.2927	6.31
transcript/115157	LpCYP701A2	A-type	508	PF00067	57.5787	7.65
transcript/114974	LpCYP71-6	A-type	521	PF00067	59.4881	8.14
transcript/114203	LpCYP81D9	A-type	374	PF00067	43.0401	9.49
transcript/114115	LpCYP77A7	A-type	511	PF00067	58.1133	8.7
transcript/112252	LpCYP89A2	A-type	512	PF00067	58.9699	9.19
transcript/110669	LpCYP71-4	A-type	501	PF00067	57.2183	8.16
transcript/109014	LpCYP78A2	A-type	452	PF00067	50.6928	8.91
transcript/108945	LpCYP98A9	A-type	511	PF00067	58.7053	8.69
transcript/108754	LpCYP83-21	A-type	516	PF00067	58.9423	7.78
transcript/108064	LpCYP71-21	A-type	453	PF00067	51.5649	5.71
transcript/107667	LpCYP706A1	A-type	315	PF00067	35.8127	8.3
transcript/107047	LpCYP701A3	A-type	508	PF00067	57.5887	7.66
transcript/104647	LpCYP89A3	A-type	537	PF00067	61.8019	9.04
transcript/101120	LpCYP78A4	A-type	570	PF00067	63.0103	8.23
transcript/100034	LpCYP71-25	A-type	540	PF00067	62.1983	8.49
transcript/149117	LpCYP35A1	non A-type	552	PF00067	62.842	8.93
transcript/144933	LpCYP35A2	non A-type	397	PF00067	46.0092	7.61
transcript/142991	LpCYP51G1	non A-type	496	PF00067	56.4082	8.36
transcript/139939	LpCYP51G2	non A-type	518	PF00067	58.7397	8.54
transcript/94466	LpCYP704-1	non A-type	315	PF00067	36.4634	8.4
transcript/130570	LpCYP704-2	non A-type	513	PF00067	59.1195	8.59
transcript/129639	LpCYP704-3	non A-type	440	PF00067	50.0504	6.13
transcript/122301	LpCYP704-4	non A-type	500	PF00067	57.4241	7.12
transcript/117028	LpCYP704-5	non A-type	501	PF00067	57.4351	7.11
transcript/99869	LpCYP707A1	non A-type	505	PF00067	57.9127	9.25
transcript/109457	LpCYP707A2	non A-type	491	PF00067	56.0252	9.37
transcript/106325	LpCYP707A3	non A-type	367	PF00067	41.9239	9.28
transcript/105411	LpCYP707A4	non A-type	466	PF00067	53.0481	9.06
transcript/283681	LpCYP707A5	non A-type	366	PF00067	41.9837	8.99
transcript/210592	LpCYP707A6	non A-type	354	PF00067	40.6591	6.88
transcript/208213	LpCYP707A7	non A-type	421	PF00067	47.8865	9.18
transcript/203710	LpCYP707A8	non A-type	430	PF00067	48.9736	9.04
transcript/197349	LpCYP707A9	non A-type	496	PF00067	56.5293	9.33
transcript/157267	LpCYP707A10	non A-type	471	PF00067	53.8405	9.06
transcript/122875	LpCYP707A11	non A-type	366	PF00067	41.7977	9.28
transcript/120053	LpCYP707A12	non A-type	388	PF00067	44.065	9.09
transcript/89809	LpCYP715A1	non A-type	365	PF00067	41.0394	8.66
transcript/161617	LpCYP710A1	non A-type	432	PF00067	49.3476	9.81
transcript/141408	LpCYP710A2	non A-type	496	PF00067	56.6334	8.74
transcript/131731	LpCYP710A3	non A-type	496	PF00067	56.6343	8.53
transcript/149928	LpCYP711A1	non A-type	562	PF00067	63.6307	7.8
transcript/228550	LpCYP714-1	non A-type	345	PF00067	38.8533	8.12
transcript/146124	LpCYP714-2	non A-type	470	PF00067	52.9338	9.12
transcript/136834	LpCYP714-3	non A-type	525	PF00067	59.2776	9.32
transcript/129102	LpCYP714A1	non A-type	558	PF00067	63.505	9.38
transcript/121052	LpCYP714A2	non A-type	536	PF00067	61.2261	9.27
transcript/118373	LpCYP714A3	non A-type	546	PF00067	61.9062	9.43
transcript/207454	LpCYP716-1	non A-type	449	PF00067	50.8367	9.13
transcript/158542	LpCYP716-2	non A-type	502	PF00067	56.9509	8.11
transcript/95972	LpCYP716A1	non A-type	329	PF00067	36.994	8.79
transcript/136804	LpCYP716A2	non A-type	496	PF00067	56.046	9.01
transcript/135207	LpCYP716A3	non A-type	474	PF00067	53.5113	9.08
transcript/132400	LpCYP716A4	non A-type	478	PF00067	54.0979	8.93
transcript/122954	LpCYP716A5	non A-type	480	PF00067	54.2681	9.02
transcript/111632	LpCYP716A6	non A-type	389	PF00067	43.8559	8.74
transcript/87658	LpCYP716A7	non A-type	478	PF00067	54.0819	9.01
transcript/84874	LpCYP716A8	non A-type	330	PF00067	37.142	9.01
transcript/239140	LpCYP716A9	non A-type	322	PF00067	36.3092	8.84
transcript/192342	LpCYP716A10	non A-type	316	PF00067	35.308	7
transcript/182412	LpCYP716A11	non A-type	308	PF00067	34.7765	7.66
transcript/174481	LpCYP716A12	non A-type	489	PF00067	55.3251	8.66
transcript/164087	LpCYP716A13	non A-type	356	PF00067	40.2329	9.12
transcript/151395	LpCYP716A14	non A-type	487	PF00067	55.1719	8.73
transcript/90556	LpCYP72-1	non A-type	532	PF00067	61.0482	9.38
transcript/124278	LpCYP72-2	non A-type	522	PF00067	59.4094	9.02
transcript/116439	LpCYP72-3	non A-type	538	PF00067	61.5018	9.14
transcript/115887	LpCYP72-4	non A-type	522	PF00067	59.6266	9.09
transcript/110300	LpCYP72-5	non A-type	408	PF00067	46.9031	9.11
transcript/125070	LpCYP72-6	non A-type	524	PF00067	60.1733	9.6
transcript/101651	LpCYP72-7	non A-type	533	PF00067	61.1813	9.29
transcript/166761	LpCYP72-8	non A-type	422	PF00067	48.877	9.07
transcript/144753	LpCYP72-9	non A-type	516	PF00067	59.3297	8.99
transcript/129756	LpCYP72-10	non A-type	444	PF00067	51.1493	8.39
transcript/128226	LpCYP72-11	non A-type	517	PF00067	59.5181	9.17
transcript/127582	LpCYP72-12	non A-type	548	PF00067	62.1478	9.17
transcript/126999	LpCYP72-13	non A-type	488	PF00067	55.7012	9
transcript/92783	LpCYP72A1	non A-type	519	PF00067	59.373	8.74
transcript/82873	LpCYP72A2	non A-type	403	PF00067	46.2907	7.25
transcript/281860	LpCYP72A3	non A-type	312	PF00067	36.0168	8.41
transcript/153107	LpCYP72A4	non A-type	520	PF00067	59.7099	9.16
transcript/137526	LpCYP72A5	non A-type	349	PF00067	39.5387	6.01
transcript/137370	LpCYP72A6	non A-type	519	PF00067	59.7476	9.15
transcript/133714	LpCYP72A7	non A-type	527	PF00067	60.9021	9.24
transcript/110274	LpCYP72A8	non A-type	519	PF00067	59.2939	8.74
transcript/283466	LpCYP734-1	non A-type	288	PF00067	33.0792	8.26
transcript/149744	LpCYP721-1	non A-type	345	PF00067	39.6015	6.73
transcript/142213	LpCYP721-2	non A-type	478	PF00067	54.6798	9.07
transcript/129335	LpCYP721-3	non A-type	506	PF00067	57.9651	9.31
transcript/121484	LpCYP721-4	non A-type	506	PF00067	58.0661	9.24
transcript/184947	LpCYP734A1	non A-type	435	PF00067	48.8758	9.2
transcript/130218	LpCYP734A2	non A-type	517	PF00067	59.0253	9.12
transcript/185408	LpCYP74-1	non A-type	480	PF00067	53.7135	6.17
transcript/177389	LpCYP74-2	non A-type	483	PF00067	54.8175	5.99
transcript/214735	LpCYP74-3	non A-type	442	PF00067	49.9844	8.84
transcript/164784	LpCYP74-4	non A-type	506	PF00067	56.8473	8.9
transcript/145366	LpCYP74-5	non A-type	504	PF00067	56.752	8.43
transcript/142494	LpCYP74-6	non A-type	387	PF00067	43.8071	6.35
transcript/141897	LpCYP74-7	non A-type	507	PF00067	56.9924	8.63
transcript/134738	LpCYP734-1	non A-type	516	PF00067	59.2581	9.01
transcript/164017	LpCYP72-14	non A-type	402	PF00067	46.0411	8.77
transcript/161073	LpCYP734-2	non A-type	526	PF00067	60.3584	9.21
transcript/46314	LpCYP74A1	non A-type	540	PF00067	60.1999	8.87
transcript/138837	LpCYP74A2	non A-type	557	PF00067	62.1195	8.52
transcript/127594	LpCYP74A3	non A-type	540	PF00067	60.0939	8.97
transcript/181916	LpCYP85A1	non A-type	463	PF00067	53.4272	9.15
transcript/159939	LpCYP85A2	non A-type	421	PF00067	48.5206	9.2
transcript/132350	LpCYP85A3	non A-type	327	PF00067	38.202	8.81
transcript/74506	LpCYP86A1	non A-type	554	PF00067	62.9499	8.71
transcript/68688	LpCYP86A2	non A-type	445	PF00067	50.8638	8.86
transcript/54379	LpCYP86A3	non A-type	545	PF00067	61.4149	8.15
transcript/51015	LpCYP86A4	non A-type	524	PF00067	59.83	8.19
transcript/139823	LpCYP86A5	non A-type	533	PF00067	61.0909	9.34
transcript/245427	LpCYP87-1	non A-type	402	PF00067	46.0432	8.65
transcript/133305	LpCYP87-2	non A-type	487	PF00067	55.5566	9.05
transcript/127074	LpCYP87A1	non A-type	473	PF00067	54.5355	9.25
transcript/127443	LpCYP88A1	non A-type	492	PF00067	56.9819	8.76
transcript/145802	LpCYP90A1	non A-type	448	PF00067	51.0191	7.36
transcript/138945	LpCYP90A2	non A-type	485	PF00067	55.1759	8.89
transcript/134761	LpCYP90A3	non A-type	492	PF00067	55.9238	9.09
transcript/97855	LpCYP90B1	non A-type	481	PF00067	54.8667	8.68
transcript/162953	LpCYP90C1	non A-type	317	PF00067	36.6067	6.68
transcript/91860	LpCYP94-1	non A-type	508	PF00067	57.8618	9.34
transcript/87688	LpCYP94-2	non A-type	508	PF00067	57.9057	9.18
transcript/2580	LpCYP94-3	non A-type	410	PF00067	46.7818	8.05
transcript/134850	LpCYP94-4	non A-type	364	PF00067	41.4489	9.7
transcript/134592	LpCYP94-5	non A-type	533	PF00067	60.6832	9.14
transcript/131844	LpCYP94-6	non A-type	505	PF00067	57.5573	8.84
transcript/156468	LpCYP94D1	non A-type	521	PF00067	59.7622	8.73
transcript/145610	LpCYP94D2	non A-type	503	PF00067	57.6038	8.65
transcript/160355	LpCYP94B1	non A-type	520	PF00067	58.5321	7.94
transcript/158942	LpCYP94B2	non A-type	516	PF00067	58.0757	7.61
transcript/157744	LpCYP94B3	non A-type	522	PF00067	59.5527	8.88
transcript/139924	LpCYP94B4	non A-type	515	PF00067	58.0297	7.63
transcript/135349	LpCYP94B5	non A-type	520	PF00067	59.1491	8.43
transcript/171785	LpCYP94C1	non A-type	495	PF00067	56.1136	7.15
transcript/164432	LpCYP94C2	non A-type	343	PF00067	39.0879	5.91
transcript/138977	LpCYP94C3	non A-type	490	PF00067	55.6944	8.6
transcript/134444	LpCYP94C4	non A-type	490	PF00067	55.6684	8.6
transcript/116865	LpCYP94C5	non A-type	496	PF00067	56.3782	8.24
transcript/97692	LpCYP96-1	non A-type	506	PF00067	58.8777	7.95
transcript/174832	LpCYP96-2	non A-type	512	PF00067	58.4669	8.07
transcript/157075	LpCYP96-3	non A-type	527	PF00067	60.278	8.46
transcript/146259	LpCYP96-4	non A-type	506	PF00067	59.1054	7.28
transcript/144506	LpCYP96-5	non A-type	528	PF00067	60.972	9.17
transcript/143156	LpCYP96-6	non A-type	519	PF00067	60.341	8.45
transcript/93645	LpCYP97A1	non A-type	614	PF00067	69.0575	5.99
transcript/64907	LpCYP97A2	non A-type	414	PF00067	46.6617	5.15
transcript/64344	LpCYP97A3	non A-type	614	PF00067	69.0114	6.19
transcript/100649	LpCYP97B1	non A-type	545	PF00067	61.1838	5.63
transcript/114686	LpCYP97C1	non A-type	447	PF00067	50.3288	5.92
transcript/99649	LpUGT1	-	442	PF00201	49.7249	6.49
transcript/97497	LpUGT2	-	471	PF00201	52.1153	5.61
transcript/93786	LpUGT3	-	435	PF00201	49.366	5.41
transcript/90546	LpUGT4	-	472	PF00201	52.7879	5.26
transcript/63741	LpUGT5	-	456	PF00201	51.1768	4.93
transcript/56370	LpUGT6	-	302	PF00201	34.2283	5.83
transcript/270992	LpUGT7	-	343	PF00201	38.7876	5.61
transcript/235419	LpUGT8	-	314	PF00201	35.5497	6.09
transcript/224593	LpUGT9	-	402	PF00201	45.1307	5.29
transcript/222263	LpUGT10	-	395	PF00201	44.653	4.85
transcript/217020	LpUGT11	-	409	PF00201	45.7099	5.86
transcript/213845	LpUGT12	-	469	PF00201	52.6422	5.52
transcript/213108	LpUGT13	-	484	PF00201	53.7953	6.06
transcript/211763	LpUGT14	-	425	PF00201	47.1364	5.79
transcript/211385	LpUGT15	-	455	PF00201	51.2377	5.83
transcript/211118	LpUGT16	-	457	PF00201	51.4976	5.77
transcript/210256	LpUGT17	-	382	PF00201	43.1004	5.15
transcript/201531	LpUGT18	-	313	PF00201	35.4383	5.52
transcript/199803	LpUGT19	-	453	PF00201	50.8014	4.98
transcript/198286	LpUGT20	-	482	PF00201	54.1569	5.28
transcript/197896	LpUGT21	-	467	PF00201	51.2541	5.76
transcript/197784	LpUGT22	-	405	PF00201	45.3682	4.95
transcript/197105	LpUGT23	-	376	PF00201	42.0187	4.73
transcript/196725	LpUGT24	-	470	PF00201	52.4597	5.48
transcript/196635	LpUGT25	-	474	PF00201	53.3087	5.96
transcript/196379	LpUGT26	-	397	PF00201	44.4279	5.64
transcript/196054	LpUGT27	-	474	PF00201	52.509	5.57
transcript/195882	LpUGT28	-	467	PF00201	51.3992	5.61
transcript/194355	LpUGT29	-	466	PF00201	51.7688	5.89
transcript/193386	LpUGT30	-	466	PF00201	52.9946	5.49
transcript/193175	LpUGT31	-	410	PF00201	46.2793	6.27
transcript/192561	LpUGT32	-	488	PF00201	53.9861	6.87
transcript/192136	LpUGT33	-	465	PF00201	52.9195	5.2
transcript/191881	LpUGT34	-	496	PF00201	55.9101	6.37
transcript/191452	LpUGT35	-	487	PF00201	53.5928	4.85
transcript/190869	LpUGT36	-	481	PF00201	54.6526	6.05
transcript/190783	LpUGT37	-	478	PF00201	54.2509	5.23
transcript/190764	LpUGT38	-	381	PF00201	42.1736	5.14
transcript/190723	LpUGT39	-	467	PF00201	51.4022	5.78
transcript/190540	LpUGT40	-	506	PF00201	56.9994	5.21
transcript/190435	LpUGT41	-	453	PF00201	51.3267	5.96
transcript/189156	LpUGT42	-	407	PF00201	46.4176	5.27
transcript/189038	LpUGT43	-	480	PF00201	52.7498	7.71
transcript/188410	LpUGT44	-	394	PF00201	44.8933	4.93
transcript/188407	LpUGT45	-	482	PF00201	53.238	5.39
transcript/187577	LpUGT46	-	458	PF00201	51.759	5.49
transcript/186822	LpUGT47	-	358	PF00201	40.4787	7.16
transcript/185780	LpUGT48	-	455	PF00201	50.6823	4.95
transcript/185592	LpUGT49	-	494	PF00201	55.5121	4.97
transcript/185022	LpUGT50	-	493	PF00201	55.4663	5.74
transcript/184470	LpUGT51	-	470	PF00201	52.8937	5.8
transcript/184246	LpUGT52	-	454	PF00201	50.5341	6.33
transcript/183952	LpUGT53	-	475	PF00201	53.4437	6.19
transcript/183762	LpUGT54	-	466	PF00201	52.8375	5.61
transcript/183732	LpUGT55	-	484	PF00201	54.7459	6.18
transcript/183177	LpUGT56	-	491	PF00201	55.6019	5.75
transcript/182957	LpUGT57	-	474	PF00201	52.4786	4.88
transcript/182852	LpUGT58	-	480	PF00201	54.0378	4.99
transcript/182311	LpUGT59	-	497	PF00201	56.0553	6.6
transcript/182156	LpUGT60	-	410	PF00201	45.8125	5.28
transcript/181781	LpUGT61	-	481	PF00201	54.5284	5.69
transcript/181223	LpUGT62	-	508	PF00201	57.2457	5.37
transcript/179934	LpUGT63	-	489	PF00201	54.6257	5.58
transcript/179842	LpUGT64	-	477	PF00201	52.912	6.57
transcript/179739	LpUGT65	-	469	PF00201	51.5476	5.56
transcript/179688	LpUGT66	-	499	PF00201	55.2255	6.64
transcript/177799	LpUGT67	-	372	PF00201	41.7454	5.21
transcript/177710	LpUGT68	-	480	PF00201	54.0798	5.49
transcript/177545	LpUGT69	-	388	PF00201	42.7115	6.79
transcript/177380	LpUGT70	-	492	PF00201	54.8964	4.95
transcript/177008	LpUGT71	-	467	PF00201	52.9799	5.51
transcript/176860	LpUGT72	-	488	PF00201	54.7322	5.31
transcript/176803	LpUGT73	-	458	PF00201	51.5148	5.62
transcript/176336	LpUGT74	-	490	PF00201	55.3345	5.79
transcript/176293	LpUGT75	-	303	PF00201	34.4495	6.01
transcript/175963	LpUGT76	-	481	PF00201	54.1439	5.03
transcript/174996	LpUGT77	-	469	PF00201	51.4113	5.62
transcript/174786	LpUGT78	-	426	PF00201	48.5331	5.27
transcript/174656	LpUGT79	-	467	PF00201	53.0842	5.81
transcript/174381	LpUGT80	-	474	PF00201	53.3293	5.67
transcript/173407	LpUGT81	-	356	PF00201	39.6244	5.17
transcript/172442	LpUGT82	-	480	PF00201	54.5275	5.38
transcript/172304	LpUGT83	-	469	PF00201	51.5085	5.6
transcript/171930	LpUGT84	-	506	PF00201	56.5403	5.59
transcript/171620	LpUGT85	-	474	PF00201	52.3114	5.87
transcript/170975	LpUGT86	-	461	PF00201	50.8272	5.85
transcript/170524	LpUGT87	-	478	PF00201	52.9107	6.01
transcript/170409	LpUGT88	-	482	PF00201	54.1829	5.33
transcript/170028	LpUGT89	-	456	PF00201	51.1599	4.98
transcript/169156	LpUGT90	-	502	PF00201	56.1216	6.3
transcript/168249	LpUGT91	-	369	PF00201	42.5239	5.7
transcript/168245	LpUGT92	-	476	PF00201	52.4077	7.72
transcript/168125	LpUGT93	-	504	PF00201	56.7736	5.17
transcript/167651	LpUGT94	-	479	PF00201	53.2365	6.05
transcript/167566	LpUGT95	-	479	PF00201	53.1877	6.09
transcript/167278	LpUGT96	-	472	PF00201	51.977	5.49
transcript/166643	LpUGT97	-	481	PF00201	53.4471	5.83
transcript/166358	LpUGT98	-	380	PF00201	42.3951	5.1
transcript/166309	LpUGT99	-	435	PF00201	48.1679	4.96
transcript/165756	LpUGT100	-	471	PF00201	52.2548	5.96
transcript/165495	LpUGT101	-	466	PF00201	52.0129	5.59
transcript/165165	LpUGT102	-	469	PF00201	51.5091	5.36
transcript/165018	LpUGT103	-	479	PF00201	52.5848	5.53
transcript/164779	LpUGT104	-	502	PF00201	55.5396	5.71
transcript/164536	LpUGT105	-	359	PF00201	41.0603	5.71
transcript/163258	LpUGT106	-	474	PF00201	53.024	5.44
transcript/163231	LpUGT107	-	500	PF00201	55.6114	5.81
transcript/163217	LpUGT108	-	517	PF00201	56.9202	5.41
transcript/163022	LpUGT109	-	505	PF00201	56.0266	6.9
transcript/162901	LpUGT110	-	471	PF00201	52.0207	6.04
transcript/162485	LpUGT111	-	497	PF00201	55.8463	5.08
transcript/162472	LpUGT112	-	474	PF00201	53.6526	5.27
transcript/162260	LpUGT113	-	474	PF00201	53.4843	5.23
transcript/161837	LpUGT114	-	474	PF00201	52.1611	5.08
transcript/161473	LpUGT115	-	478	PF00201	53.2027	5.47
transcript/161187	LpUGT116	-	500	PF00201	56.0177	7.16
transcript/161072	LpUGT117	-	481	PF00201	53.9032	5.19
transcript/159946	LpUGT118	-	501	PF00201	55.5101	5.52
transcript/159900	LpUGT119	-	479	PF00201	53.181	5.21
transcript/159406	LpUGT120	-	469	PF00201	51.4043	5.71
transcript/159247	LpUGT121	-	478	PF00201	53.2663	6.58
transcript/159210	LpUGT122	-	432	PF00201	48.3526	6.18
transcript/158921	LpUGT123	-	494	PF00201	55.6704	5.78
transcript/158438	LpUGT124	-	467	PF00201	53.4614	5.22
transcript/158345	LpUGT125	-	496	PF00201	55.9666	6.33
transcript/157340	LpUGT126	-	495	PF00201	55.2263	5.56
transcript/157336	LpUGT127	-	482	PF00201	54.5305	5.37
transcript/156553	LpUGT128	-	473	PF00201	52.8035	5.16
transcript/156280	LpUGT129	-	453	PF00201	50.8014	4.98
transcript/155930	LpUGT130	-	497	PF00201	56.0736	6.66
transcript/155762	LpUGT131	-	456	PF00201	51.1967	5.69
transcript/155672	LpUGT132	-	479	PF00201	53.3897	5.95
transcript/155301	LpUGT133	-	328	PF00201	36.5598	8.69
transcript/155005	LpUGT134	-	480	PF00201	53.988	5.81
transcript/154257	LpUGT135	-	474	PF00201	52.9419	5.37
transcript/153767	LpUGT136	-	451	PF00201	51.1843	6.15
transcript/153423	LpUGT137	-	494	PF00201	55.272	6.81
transcript/153371	LpUGT138	-	481	PF00201	54.209	5.07
transcript/153246	LpUGT139	-	313	PF00201	35.4936	5.64
transcript/153207	LpUGT140	-	481	PF00201	54.3431	4.94
transcript/152977	LpUGT141	-	483	PF00201	55.2651	5.04
transcript/152214	LpUGT142	-	482	PF00201	54.1989	5.33
transcript/151726	LpUGT143	-	395	PF00201	44.1345	5.03
transcript/150965	LpUGT144	-	395	PF00201	44.3101	6.41
transcript/149458	LpUGT145	-	456	PF00201	51.1157	4.98
transcript/149278	LpUGT146	-	456	PF00201	51.1367	5.69
transcript/148345	LpUGT147	-	404	PF00201	45.2233	5.6
transcript/147702	LpUGT148	-	475	PF00201	53.1643	5.03
transcript/147593	LpUGT149	-	507	PF00201	56.1662	5.15
transcript/147461	LpUGT150	-	373	PF00201	42.8065	5.48
transcript/147455	LpUGT151	-	504	PF00201	55.4721	5.33
transcript/146998	LpUGT152	-	471	PF00201	52.1203	5.55
transcript/146051	LpUGT153	-	509	PF00201	57.396	5.19
transcript/145916	LpUGT154	-	454	PF00201	49.9361	5.64
transcript/143650	LpUGT155	-	476	PF00201	53.2793	6.42
transcript/143116	LpUGT156	-	415	PF00201	46.9672	5.75
transcript/142570	LpUGT157	-	472	PF00201	53.0524	5.29
transcript/142245	LpUGT158	-	495	PF00201	55.172	5.62
transcript/141937	LpUGT159	-	400	PF00201	43.7501	6.01
transcript/140617	LpUGT160	-	352	PF00201	39.5179	5.04
transcript/140161	LpUGT161	-	560	PF00201	63.2592	6.51
transcript/140102	LpUGT162	-	509	PF00201	56.7847	5.88
transcript/139739	LpUGT163	-	476	PF00201	53.3874	5.15
transcript/138803	LpUGT164	-	483	PF00201	54.5732	5.18
transcript/137845	LpUGT165	-	478	PF00201	53.3024	6.93
transcript/137827	LpUGT166	-	499	PF00201	56.2818	5.14
transcript/134174	LpUGT167	-	509	PF00201	56.2531	5.05
transcript/133722	LpUGT168	-	498	PF00201	54.7592	5.37
transcript/132544	LpUGT169	-	492	PF00201	54.2161	5.63
transcript/131779	LpUGT170	-	508	PF00201	57.3154	6.4
transcript/131685	LpUGT171	-	468	PF00201	52.476	4.93
transcript/130567	LpUGT172	-	508	PF00201	57.2294	6.49
transcript/129213	LpUGT173	-	495	PF00201	55.0778	5.49
transcript/129148	LpUGT174	-	479	PF00201	53.2068	6.3
transcript/128839	LpUGT175	-	507	PF00201	56.8332	5.86
transcript/128204	LpUGT176	-	367	PF00201	40.6645	5.63
transcript/127402	LpUGT177	-	433	PF00201	48.9718	5.79
transcript/126876	LpUGT178	-	365	PF00201	41.3133	6.32
transcript/126237	LpUGT179	-	458	PF00201	51.6205	5.78
transcript/125291	LpUGT180	-	497	PF00201	55.1003	5.89
transcript/123919	LpUGT181	-	459	PF00201	50.8023	6.16
transcript/116731	LpUGT182	-	472	PF00201	52.7879	5.26
transcript/115596	LpUGT183	-	367	PF00201	40.5744	5.62
transcript/110897	LpUGT184	-	497	PF00201	55.1003	5.89
transcript/103689	LpUGT185	-	452	PF00201	50.4553	5.5
transcript/103062	LpUGT186	-	478	PF00201	54.5881	5.63
transcript/100789	LpUGT187	-	502	PF00201	56.6367	6.26
