# Supplementary material for: Integrated multi-omics analysis and microbial recombinant protein system reveal hydroxylation and glycosylation involving nevadensin biosynthesis in Lysionotus pauciflorus
Source: Microb Cell Fact. 2022 Sep 19;21:195. doi: 10.1186/s12934-022-01921-2 (PMC9484059; doi:10.1186/s12934-022-01921-2)
Supplement: Supplementary file 10 — Additional file 10: Table S5. FPKM of candidate LpCYP82D and LpUGT genes. [file 12934_2022_1921_MOESM10_ESM.xlsx]

## Sheet: Sheet1
Table S5. FPKM of candidate LpCYP82D and LpUGT genes.
		Expression (FPKM)
transcript ID	gene name	Root	Stem	Leaf	Flower
transcript/119723	LpCYP82D-8	1.70267	0.265667	0.246333	72.4487
transcript/126251	LpCYP82D-1	4.39833	1.58033	0.0806667	61.3487
transcript/167566	LpUGT95	71.9317	78.2937	43.957	73.5503
