# Supplementary material for: Integrated multi-omics analysis and microbial recombinant protein system reveal hydroxylation and glycosylation involving nevadensin biosynthesis in Lysionotus pauciflorus
Source: Microb Cell Fact. 2022 Sep 19;21:195. doi: 10.1186/s12934-022-01921-2 (PMC9484059; doi:10.1186/s12934-022-01921-2)
Supplement: Supplementary file 11 — Additional file 11: Table S6. Locus and names of the CYP450 and UGT proteins in Arabidopsis thaliana. [file 12934_2022_1921_MOESM11_ESM.xlsx]

## Sheet: Sheet1
Table S6. Locus and names of the CYP450 and UGT proteins in Arabidopsis thaliana.
Type	Clan1	TIGR-Locus	Gene Name	Family
A type	71	AT5G04660	AtCYP77A4	77
A type	71	AT5G04630	AtCYP77A9	77
A type	71	AT2G05180	AtCYP705A6	705
A type	71	AT2G40890	AtCYP98A3	98
A type	71	AT2G45580	AtCYP76C3	76
A type	71	AT2G02580	AtCYP71B9	71
A type	71	AT2G24180	AtCYP71B6	71
A type	71	AT2G30770	AtCYP71A13	71
A type	71	AT2G30750	AtCYP71A12	71
A type	71	AT2G25160	AtCYP82F1	82
A type	71	AT2G46660	AtCYP78A6	78
A type	71	AT2G23220	AtCYP81D6	81
A type	71	AT2G27010	AtCYP705A9	705
A type	71	AT2G45550	AtCYP76C4	76
A type	71	AT2G30490	AtCYP73A5	73
A type	71	AT2G22330	AtCYP79B3	79
A type	71	AT2G42250	AtCYP712A1	712
A type	71	AT2G23190	AtCYP81D7	81
A type	71	AT2G27000	AtCYP705A8	705
A type	71	AT2G45570	AtCYP76C2	76
A type	71	AT2G45560	AtCYP76C1	76
A type	71	AT2G14100	AtCYP705A13	705
A type	71	AT4G31950	AtCYP82C3	82
A type	71	AT4G12320	AtCYP706A6	706
A type	71	AT4G12300	AtCYP706A4	706
A type	71	AT4G31500	AtCYP83B1	83
A type	71	AT4G13290	AtCYP71A19	71
A type	71	AT4G13310	AtCYP71A20	71
A type	71	AT4G15350	AtCYP705A2	705
A type	71	AT4G37370	AtCYP81D8	81
A type	71	AT4G15360	AtCYP705A3	705
A type	71	AT4G22690	AtCYP706A1	706
A type	71	AT4G12330	AtCYP706A5	706
A type	71	AT4G37430	AtCYP81F1	81
A type	71	AT4G20235	AtCYP71A28	71
A type	71	AT4G37400	AtCYP81F3	81
A type	71	AT4G39950	AtCYP79B2	79
A type	71	AT4G37330	AtCYP81D4	81
A type	71	AT4G37340	AtCYP81D3	81
A type	71	AT4G37320	AtCYP81D5	81
A type	71	AT4G37310	AtCYP81H1	81
A type	71	AT4G37410	AtCYP81F4	81
A type	71	AT4G15330	AtCYP705A1	705
A type	71	AT4G12310	AtCYP706A7	706
A type	71	AT4G15380	AtCYP705A4	705
A type	71	AT4G37360	AtCYP81D2	81
A type	71	AT4G13770	AtCYP83A1	83
A type	71	AT4G20240	AtCYP71A27	71
A type	71	AT4G36220	AtCYP84A1	84
A type	71	AT4G31970	AtCYP82C2	82
A type	71	AT4G31940	AtCYP82C4	82
A type	71	AT4G22710	AtCYP706A2	706
A type	71	AT1G33730	AtCYP76C5	76
A type	71	AT1G13110	AtCYP71B7	71
A type	71	AT1G64930	AtCYP89A7	89
A type	71	AT1G74540	AtCYP98A8	98
A type	71	AT1G79370	AtCYP79C1	79
A type	71	AT1G28430	AtCYP705A24	705
A type	71	AT1G50520	AtCYP705A27	705
A type	71	AT1G74110	AtCYP78A10	78
A type	71	AT1G01280	AtCYP703A2	703
A type	71	AT1G64950	AtCYP89A5	89
A type	71	AT1G13100	AtCYP71B29	71
A type	71	AT1G01190	AtCYP78A8	78
A type	71	AT1G64940	AtCYP89A6	89
A type	71	AT1G74550	AtCYP98A9	98
A type	71	AT1G16410	AtCYP79F1	79
A type	71	AT1G58260	AtCYP79C2	79
A type	71	AT1G13710	AtCYP78A5	78
A type	71	AT1G33720	AtCYP76C6	76
A type	71	AT1G13090	AtCYP71B28	71
A type	71	AT1G11610	AtCYP71A18	71
A type	71	AT1G16400	AtCYP79F2	79
A type	71	AT1G50560	AtCYP705A25	705
A type	71	AT1G11600	AtCYP77B1	77
A type	71	AT1G64900	AtCYP89A2	89
A type	71	AT1G13080	AtCYP71B2	71
A type	71	AT3G48310	AtCYP71A22	71
A type	71	AT3G20950	AtCYP705A32	705
A type	71	AT3G32047	AtCYP705A34	705
A type	71	AT3G10560	AtCYP77A7	77
A type	71	AT3G20110	AtCYP705A20	705
A type	71	AT3G26150	AtCYP71B16	71
A type	71	AT3G52970	AtCYP76G1	76
A type	71	AT3G48300	AtCYP71A23	71
A type	71	AT3G26180	AtCYP71B20	71
A type	71	AT3G26290	AtCYP71B26	71
A type	71	AT3G48280	AtCYP71A25	71
A type	71	AT3G26210	AtCYP71B23	71
A type	71	AT3G53290	AtCYP71B30P	71
A type	71	AT3G20120	AtCYP705A21	705
A type	71	AT3G26830	AtCYP71B15	71
A type	71	AT3G53305	AtCYP71B32	71
A type	71	AT3G20130	AtCYP705A22	705
A type	71	AT3G26160	AtCYP71B17	71
A type	71	AT3G26190	AtCYP71B21	71
A type	71	AT3G26220	AtCYP71B3	71
A type	71	AT3G20100	AtCYP705A19	705
A type	71	AT3G26270	AtCYP71B25	71
A type	71	AT3G20940	AtCYP705A30	705
A type	71	AT3G53300	AtCYP71B31	71
A type	71	AT3G10570	AtCYP77A6	77
A type	71	AT3G26300	AtCYP71B34	71
A type	71	AT3G44250	AtCYP71B38	71
A type	71	AT3G26320	AtCYP71B36	71
A type	71	AT3G20080	AtCYP705A15	705
A type	71	AT3G48290	AtCYP71A24	71
A type	71	AT3G20935	AtCYP705A28	705
A type	71	AT3G53280	AtCYP71B5	71
A type	71	AT3G48270	AtCYP71A26	71
A type	71	AT3G20960	AtCYP705A31P	705
A type	71	AT3G20090	AtCYP705A18	705
A type	71	AT3G25180	AtCYP82G1	82
A type	71	AT3G48320	AtCYP71A21	71
A type	71	AT3G61040	AtCYP76C7	76
A type	71	AT3G28740	AtCYP81D11	81
A type	71	AT3G26230	AtCYP71B24	71
A type	71	AT3G26330	AtCYP71B37	71
A type	71	AT3G26170	AtCYP71B19	71
A type	71	AT3G26280	AtCYP71B4	71
A type	71	AT3G61880	AtCYP78A9	78
A type	71	AT3G03470	AtCYP89A9	89
A type	71	AT3G26310	AtCYP71B35	71
A type	71	AT3G26200	AtCYP71B22	71
A type	71	AT3G20140	AtCYP705A23	705
A type	71	AT5G35715	AtCYP71B8	71
A type	71	AT5G42580	AtCYP705A12	705
A type	71	AT5G24950	AtCYP71A15	71
A type	71	AT5G24960	AtCYP71A14	71
A type	71	AT5G07990	AtCYP75B1	75
A type	71	AT5G67310	AtCYP81G1	81
A type	71	AT5G06905	AtCYP712A2	712
A type	71	AT5G57260	AtCYP71B10	71
A type	71	AT5G09970	AtCYP78A7	78
A type	71	AT5G25140	AtCYP71B13	71
A type	71	AT5G42590	AtCYP71A16	71
A type	71	AT5G44620	AtCYP706A3	706
A type	71	AT5G10610	AtCYP81K1	81
A type	71	AT5G25130	AtCYP71B12	71
A type	71	AT5G61320	AtCYP89A3	89
A type	71	AT5G04330	AtCYP84A4	84
A type	71	AT5G25180	AtCYP71B14	71
A type	71	AT5G25900	AtCYP701A3	701
A type	71	AT5G35917	AtCYP79A3P	79
A type	71	AT5G25120	AtCYP71B11	71
A type	71	AT5G10600	AtCYP81K2	81
A type	71	AT5G57220	AtCYP81F2	81
A type	71	AT5G06900	AtCYP93D1	93
A type	71	AT5G05260	AtCYP79A2	79
A type	76	AT3G61035	At3G61035	76
A type	81	AT1G66540	At1G66540	81
A type	71	AT5G36220	AtCYP81D1	81
A type	89	AT2G12190	AtF23M2_31	89
A type	71	AT5G47990	AtCYP705A5	705
non-A type	51	AT1G11680	AtCYP51G1	51
non-A type	72	AT2G46960	AtCYP709B1	709
non-A type	72	AT2G46950	AtCYP709B2	709
non-A type	72	AT4G27710	AtCYP709B3	709
non-A type	72	AT5G24910	AtCYP714A1	714
non-A type	72	AT5G24900	AtCYP714A2	714
non-A type	72	AT5G52400	AtCYP715A1	715
non-A type	72	AT1G75130	AtCYP721A1	721
non-A type	72	AT3G14640	AtCYP72A10	72
non-A type	72	AT3G14650	AtCYP72A11	72
non-A type	72	AT3G14660	AtCYP72A13	72
non-A type	72	AT3G14680	AtCYP72A14	72
non-A type	72	AT3G14690	AtCYP72A15	72
non-A type	72	AT3G14610	AtCYP72A7	72
non-A type	72	AT3G14620	AtCYP72A8	72
non-A type	72	AT3G14630	AtCYP72A9	72
non-A type	72	AT1G17060	AtCYP72C1	72
non-A type	72	AT2G26710	AtCYP734A1	734
non-A type	72	AT5G38450	AtCYP735A1	735
non-A type	72	AT1G67110	AtCYP735A2	735
non-A type	74	AT5G42650	AtCYP74A1	74
non-A type	74	AT4G15440	AtCYP74B2	74
non-A type	85	AT1G65670	AtCYP702A1	702
non-A type	85	AT4G15300	AtCYP702A2	702
non-A type	85	AT4G15310	AtCYP702A3	702
non-A type	85	AT4G15393	AtCYP702A5	702
non-A type	85	AT4G15396	AtCYP702A6	702
non-A type	85	AT3G30290	AtCYP702A8	702
non-A type	85	AT4G19230	AtCYP707A1	707
non-A type	85	AT2G29090	AtCYP707A2	707
non-A type	85	AT5G45340	AtCYP707A3	707
non-A type	85	AT3G19270	AtCYP707A4	707
non-A type	85	AT1G55940	AtCYP708A1	708
non-A type	85	AT5G48000	AtCYP708A2	708
non-A type	85	AT1G78490	AtCYP708A3	708
non-A type	85	AT5G36110	AtCYP716A1	716
non-A type	85	AT5G36140	AtCYP716A2	716
non-A type	85	AT2G42850	AtCYP718	718
non-A type	85	AT1G73340	AtCYP720A1	720
non-A type	85	AT1G19630	AtCYP722A1	722
non-A type	85	AT5G14400	AtCYP724A1	724
non-A type	85	AT5G38970	AtCYP85A1	85
non-A type	85	AT3G30180	AtCYP85A2	85
non-A type	85	AT1G12740	AtCYP87A2	87
non-A type	85	AT1G05160	AtCYP88A3	88
non-A type	85	AT2G32440	AtCYP88A4	88
non-A type	85	AT5G05690	AtCYP90A1	90
non-A type	85	AT3G50660	AtCYP90B1	90
non-A type	85	AT4G36380	AtCYP90C1	90
non-A type	85	AT3G13730	AtCYP90D1	90
non-A type	86	AT2G44890	AtCYP704A1	704
non-A type	86	AT2G45510	AtCYP704A2	704
non-A type	86	AT1G69500	AtCYP704B1	704
non-A type	86	AT5G58860	AtCYP86A1	86
non-A type	86	AT4G00360	AtCYP86A2	86
non-A type	86	AT1G01600	AtCYP86A4	86
non-A type	86	AT1G63710	AtCYP86A7	86
non-A type	86	AT2G45970	AtCYP86A8	86
non-A type	86	AT5G23190	AtCYP86B1	86
non-A type	86	AT1G24540	AtCYP86C1	86
non-A type	86	AT3G26125	AtCYP86C2	86
non-A type	86	AT1G13140	AtCYP86C3	86
non-A type	86	AT1G13150	AtCYP86C4	86
non-A type	86	AT5G63450	AtCYP94B1	94
non-A type	86	AT3G01900	AtCYP94B2	94
non-A type	86	AT3G48520	AtCYP94B3	94
non-A type	86	AT2G27690	AtCYP94C1	94
non-A type	86	AT1G34540	AtCYP94D1	94
non-A type	86	AT3G56630	AtCYP94D2	94
non-A type	86	AT2G23180	AtCYP96A1	96
non-A type	86	AT4G39490	AtCYP96A10	96
non-A type	86	AT4G39500	AtCYP96A11	96
non-A type	86	AT4G39510	AtCYP96A12	96
non-A type	86	AT5G02900	AtCYP96A13	96
non-A type	86	AT1G57750	AtCYP96A15	96
non-A type	86	AT4G32170	AtCYP96A2	96
non-A type	86	AT1G65340	AtCYP96A3	96
non-A type	86	AT5G52320	AtCYP96A4	96
non-A type	86	AT2G21910	AtCYP96A5	96
non-A type	86	AT1G47620	AtCYP96A8	96
non-A type	86	AT4G39480	AtCYP96A9	96
non-A type	97	AT1G31800	AtCYP97A3	97
non-A type	97	AT4G15110	AtCYP97B3	97
non-A type	97	AT3G53130	AtCYP97C1	97
non-A type	710	AT2G34500	AtCYP710A1	710
non-A type	710	AT2G34490	AtCYP710A2	710
non-A type	710	AT2G28850	AtCYP710A3	710
non-A type	710	AT2G28860	AtCYP710A4	710
non-A type	711	AT2G26170	AtCYP711A1	711
non-A type	708	AT3G44970	At3G44970	708
non-A type	86	AT5G08250	At5G08250	86
-	A	At5g65550	AtUGT91B1	91
-	A	At5g54060	AtUGT79B1	79
-	A	At5g49690	AtUGT91C1	91
-	A	AT4g09500	AtUGT79B7	79
-	L	AT4g14100	AtUGT75C1	75
-	E	AT4g34131	AtUGT73B3	71
-	A	AT4g27560	AtUGT79B2	79
-	C	At2g15480	AtUGT73B5	73
-	D	At2g15490	AtUGT73B4	73
-	A	At2g16890	AtUGT79B8	79
-	A	At2g22930	AtUGT79B8	79
-	E	At2g29710	AtUGT71D2	71
-	E	At2g29730	AtUGT71D1	71
-	E	At2g29740	AtUGT71C2	71
-	E	At2g29750	AtUGT71C1	71
-	L	At2g31750	AtUGT74D1	74
-	L	At2g31790	AtUGT74C1	74
-	K	At2g36970	AtUGT86A1	86
-	E	AT3g21750	AtUGT71B1	71
-	E	AT3g21760	AtUGT71B2	71
-	E	AT4g01070	AtUGT72B1	72
-	E	AT4g36770	AtUGT72C1	72
-	D	AT4g34135	AtUGT73B2	73
-	E	AT4g15280	AtUGT71B5	71
-	L	AT4g15480	AtUGT84A1	84
-	L	AT4g15490	AtUGT84A3	84
-	L	AT4g15500	AtUGT84A4	84
-	L	AT4g15550	AtUGT75D1	75
-	E	At1g07260	AtUGT71C3	71
-	E	At1g07250	AtUGT71C4	71
-	E	At1g07240	AtUGT71C5	71
-	A	At1g50580	AtUGT79B5	79
-	C	At2g16890	AtUGT90A1	90
-	A	At3g29630	AtUGT79B4	79
-	H	At3g46660	AtUGT76E12	76
-	H	At3g46670	AtUGT76E11	76
-	H	At3g46680	AtUGT76E6	76
-	B	AT5g03490	AtUGT89A2	89
-	G	At1g22400	AtUGT85A1	85
-	D	At2g36750	AtUGT73C1	73
-	D	At2g36760	AtUGT73C2	73
-	D	At2g36770	AtUGT73C4	73
-	D	At2g36780	AtUGT73C3	73
-	D	At2g36790	AtUGT73C6	73
-	D	At2g36800	AtUGT73C5	73
-	A	At1g64910	AtUGT79B10	79
-	A	At1g64920	AtUGT79B11	79
-	C	At1g10400	AtUGT90A2	90
-	H	At5g38010	AtUGT76E9	76
-	H	At5g38035	AtUGT76E7	76
-	E	At3g50740	AtUGT72E1	72
-	L	At2g43840	AtUGT74F1	74
-	L	At2g43820	AtUGT74F2	74
-	I	At3g02100	AtUGT83A1	83
-	H	AT3g55700	AtUGT76F2	76
-	H	AT3g55710	AtUGT76F1	76
-	K	At2g28080	AtUGT86A2	86
-	E	At2g18570	AtUGT72D1	72
-	H	At5g59580	AtUGT76E1	76
-	F	At1g30530	AtUGT78D1	78
-	F	AT5g17030	AtUGT78D3	78
-	D	AT4g34138	AtUGT73B1	73
-	F	AT5g17050	AtUGT78D2	78
-	H	At5g59530	AtUGT76E2	76
-	B	At1g73880	AtUGT89B1	89
-	L	At1g05670	AtUGT74E1	74
-	L	At1g05680	AtUGT74E2	74
-	G	At1g78280	AtUGT85A4	85
-	L	At1g24100	AtUGT74B1	74
-	E	At1g01390	AtUGT72B2	72
-	E	At1g01420	AtUGT72B3	72
-	E	At5g26310	AtUGT72E3	72
-	H	At5g05870	AtUGT76C1	76
-	H	At5g05880	AtUGT76C4	76
-	H	At5g05890	AtUGT76C5	76
-	H	At5g05900	AtUGT76C3	76
-	A	At5g53990	AtUGT79B9	79
-	A	At5g54010	AtUGT79B6	79
-	E	At3g16520	AtUGT88A1	88
-	H	At5g05860	AtUGT76C2	76
-	N	At3g22250	AtUGT82A1	82
-	E	At3g21770	AtUGT71B7	71
-	E	At3g21780	AtUGT71B8	71
-	E	At3g21760	AtUGT71B6	71
-	E	At5g66690	AtUGT72E2	72
-	G	At1g22380	AtUGT85A3	85
-	G	At1g22370	AtUGT85A5	85
-	G	At1g22340	AtUGT85A7	85
-	L	At2g23260	AtUGT84B1	84
-	L	At2g23250	AtUGT84B2	84
-	H	At3g11340	AtUGT76B1	76
-	B	At1g06000	AtUGT89C1	89
-	M	AT5g12890	AtUGT92A1	92
-	L	At1g05530	AtUGT75B2	75
-	J	At2g30150	AtUGT87A1	87
-	J	At2g30140	AtUGT87A2	87
-	A	AT4g27570	AtUGT79B3	79
-	D	At3g53160	AtUGT73C7	73
-	H	AT3g46720	AtUGT76E5	76
-	H	AT3g46700	AtUGT76E3	76
-	H	AT3g46690	AtUGT76E4	76
-	A	At2g22590	AtUGT91A1	91
-	H	At2g26480	AtUGT76D1	76
-	C	AT5g14860	AtUGT90A4	90
-	G	At1g22360	AtUGT85A2	85
-	L	At3g21560	AtUGT84A2	84
-	L	At1g05560	AtUGT75B1	75
-	D	At3g53250	AtUGT73D1	73
1 Clans were defined on the criteria reported by David Nelson.
