# Supplementary material for: Integrated multi-omics analysis and microbial recombinant protein system reveal hydroxylation and glycosylation involving nevadensin biosynthesis in Lysionotus pauciflorus
Source: Microb Cell Fact. 2022 Sep 19;21:195. doi: 10.1186/s12934-022-01921-2 (PMC9484059; doi:10.1186/s12934-022-01921-2)
Supplement: Supplementary file 14 — Additional file 14: Table S7. List of the represent functional CYP450 and UGT genes. [file 12934_2022_1921_MOESM14_ESM.xlsx]

## Sheet: Sheet1
Table S7. List of the represent functional CYP450 and UGT genes
Source organism	Gene name	Accession number	Proposed function
Scutellaria baicalensis	SbCYP82D1.1	ASW21050	Flavoniod 6-hydroxylase
Mentha piperita	MpCYP82D62	AGF30366	Flavoniod 6-hydroxylase
Ocimum basilicum	ObCYP82D33	AGF30364	Flavoniod 6-hydroxylase
Glycine max	GmCYP71D9	NP_001304582	Flavoniod 6-hydroxylase
Erigeron breviscapus	EbCYP706X	Ebre_g017226	Asteraceae-specific Flavoniod 6-hydroxylase
S. baicalensis	SbCYP82D2	ASW21052	Flavoniod 8-hydroxylase
Camellia sinensis	CsFNSII	ACH99109	Flavone synthase II
Glycine max	GmFNSII	ACV65037	Flavone synthase II
Medicago truncatula	MtFNSII	ABC86159	Flavone synthase II
Theobroma cacao	TcFNSII	EOY17412	Flavone synthase II
Arabidopsis thaliana	AtC4H1	NP_180607	Cinnamate-4-hydroxylase
A. thaliana	AtC4H2	AAB58356	Cinnamate-4-hydroxylase
Brassica rapa	BrC4H	BAI77481	Cinnamate-4-hydroxylase
A. thaliana	AtUGT76E12	NP566885	5-OH-glycosylation
A. thaliana	AtUGT74F1	NP973682	5-OH-glycosylation
A. thaliana	AtF5GT	AAM91686	5-OH-glycosylation
Solanum sogarandinum	SsCIGT	AAK54465	5-OH-glycosylation
Nicotiana tabacum	NtGT2	BAB88935	5-OH-glycosylation
Petunia hybrida	PhA5GT	BAA89009	5-OH-glycosylation
Torenia hybrida	ThA5GT	BAC54093	5-OH-glycosylation
P. frutescens	PfA5GT	BAA36421	5-OH-glycosylation
Glandularia hybrida	GhA5GT	BAA36423	5-OH-glycosylation
Iris hollandica	IhA5GT	Q767C8	5-OH-glycosylation
A. thaliana	AtUGT89C1	AAP31923	7-OH-glycosylation
P. frutescens	PfUGT2	BAG31951	7-OH-glycosylation
Antirrhinum majus	AmUGT36	BAG16513	7-OH-glycosylation
Glycyrrhiza echinata	GelF7GT	BAC78438	7-OH-glycosylation
Fragaria ananassa	FaGT7	Q2V6J9	7-OH-glycosylation
A. thaliana	AtF7GT	AAL90934	7-OH-glycosylation
N. tabacum	NtTOGT1	AAK28303	7-OH-glycosylation
N. tabacum	NtTOGT2	AAK28304	7-OH-glycosylation
Lycium barbarum	LbUGT73A10	BAG80536	7-OH-glycosylation
A. majus	AmUGT21	BAG31950	7-OH-glycosylation
S. baicalensis	SbF7GT	BAA83484	7-OH-glycosylation
P. frutescens	PfUGT31	BAG31952	7-OH-glycosylation
S. baicalensis	SbUGT88D1	BAH19313	7-OH-glycosylation
Hordeum vulgare	HvF3UGT	CAA33729	3-OH-glycosylation
P. frutescens	PfF3GT	BAA19659	3-OH-glycosylation
P. hybrida	PhA3GT	BAA89008	3-OH-glycosylation
V. vinifera	VvGT1	AAB81682	3-OH-glycosylation
A. thaliana	AtF3GT1	AAM91139	3-OH-glycosylation
A. thaliana	AtF3GT2	AAM65321	3-OH-glycosylation
