# Supplementary material for: Integrated multi-omics analysis and microbial recombinant protein system reveal hydroxylation and glycosylation involving nevadensin biosynthesis in Lysionotus pauciflorus
Source: Microb Cell Fact. 2022 Sep 19;21:195. doi: 10.1186/s12934-022-01921-2 (PMC9484059; doi:10.1186/s12934-022-01921-2)
Supplement: Supplementary file 15 — Additional file 15: Table S8. List of primers used in this study. [file 12934_2022_1921_MOESM15_ESM.xlsx]

## Sheet: Sheet1
Table S8. List of primers used in this study
Primer Name	Primer Sequence (5'-3')	Primer used for
LpCYP82-8_F	ATGGTTTTCATCTTCTTGATCT	Cloning
LpCYP82-8_R	CTAGCTTTCGTAGAGTTTAG
LpCYP82-1_F	ATGATCTTCTTCAGCTACGAA
LpCYP82-1_R	CTAACTAATATAAAGATTAGGAG
LpCYP82-9_F	ATGGTTTTCATCTTCTTGATCT
LpCYP82-9_R	TTAGTGTGTAGGCGAGGGT
LpCYP82-3_F	ATGATCTTCTTCAGCTACGAA
LpCYP82-3_R	CTAACTAATATAAAGATTAGGAG
LpCYP73A2_F	ATGGATCTTCTCTTCCTTGAG
LpCYP73A2_R	TCAATAGGATCTTGGCTTCAG
LpCYP71-1_F	ATGTCTGATACTCTTTTGCAC
LpCYP71-1_R	TTATATATACCTCTTAGCCATGA
LpCYP71-15_F	ATGAGTTCCGAAATTTTCTTG
LpCYP71-15_R	TCAAAGCAGCTTTACTGGTG
LpCYP71-20_F	ATGGGTGTTTCTTGGATTTGG
LpCYP71-20_R	TTAAATCTTCAACCGAAACGTA
LpCYP71-13_F	ATGAGTTCCGAAATTTTCTTG
LpCYP71-13_R	TCAAACCTTGACTGGTTTAGC
LpCYP71-30_F	ATGGCGTCTTTTTCCGAGTTA
LpCYP71-30_R	CTAAATTGTCGTCGCAGCTG
LpUGT95_F	ATGGCAGCAAAAATGATAGAT
LpUGT95_R	TCAGGAGACATTTTGGACAAAT
LpUGT112_F	ATGAACATGAAGCCTCACG
LpUGT112_R	CTAATTCTTGAGAAGAATCTCAT
LpUGT131_F	ATGAATAAGGAGTATAGAGCT
LpUGT131_R	TTACCCACTCATTCCACTTT
LpUGT138_F	ATGGGTTCCCAAGGTAAACTA
LpUGT138_R	CTAATGTTTGTAAGATAGAAGC
LpUGT157_F	ATGAGTCAGCTTCATGCTTT
LpUGT157_R	TCAGCGTTTGCTCAATTCTT
LpCYP82-8_qF	ATGGTTTTCATCTTCTTGATCT	qRT-PCR
LpCYP82-8_qR	GAGAAGATGGAGATGGCCG
LpCYP82-1_qF	ATGATCTTCTTCAGCTACGAA
LpCYP82-1_qR	GCTTTTGGCGGCTCATTGTT
LpUGT95_qF	ATGGCAGCAAAAATGATAGAT
LpUGT95_qR	GGAACGGGTGTCTTCAACAT
LpActin_qF	AAGATTCCGCTGCCCAGAAGTC
LpActin_qR	AGCCACCACTGAGGACGATGTT
